# Supplementary material for: A Triple Amino Acid Substitution at Position 88/94/95 in Glycoprotein GP2a of Type 1 Porcine Reproductive and Respiratory Syndrome Virus (PRRSV1) Is Responsible for Adaptation to MARC-145 Cells
Source: Viruses. 2019 Jan 8;11(1):36. doi: 10.3390/v11010036 (PMC6356402; doi:10.3390/v11010036)
Supplement: Supplementary file 1 [file viruses-11-00036-s001.zip]

Archive with 1 entries (1 files):
- viruses-397064-supplementary.xlsx
