# Supplementary material for: A Triple Amino Acid Substitution at Position 88/94/95 in Glycoprotein GP2a of Type 1 Porcine Reproductive and Respiratory Syndrome Virus (PRRSV1) Is Responsible for Adaptation to MARC-145 Cells
Source: Viruses. 2019 Jan 8;11(1):36. doi: 10.3390/v11010036 (PMC6356402; doi:10.3390/v11010036)
Supplement: Supplementary file 1 [file viruses-11-00036-s001.zip › viruses-397064-supplementary.xlsx]

## Sheet: Supplimentary Table 1
Fragment of Type 1 PRRSV GP2a (n=65)
	81	82	83	84	85	86	87	88	89	90	91	92	93	94	95	96	97	98	99	100	GP2a amino acid phenotype
M96262.2 Lelystad virus	P	D	V	P	Q	F	A	V	K	H	P	L	G	M	F	W	H	M	R	V	WT (V-M-F)
JF276434.1 Cresa3266	.	.	.	.	.	.	.	.	.	.	.	.	.	.	.	.	.	.	.	.
BE/92V058	.	.	.	.	.	.	.	.	.	.	.	.	.	.	.	.	.	.	.	.
KF203132.1 Olot/91	.	.	.	.	.	.	.	.	.	.	.	.	.	.	.	.	.	.	.	.
AY366525.1 EuroPRRSV	.	.	.	.	.	.	.	.	.	.	.	.	.	.	.	.	.	.	.	.
KY366411.1 PRRS-FR-2005-29-24-1	.	.	.	.	.	.	.	.	.	.	.	.	.	.	.	.	.	.	.	.
BE/96V198	.	.	.	.	.	.	.	.	.	.	.	.	.	.	.	.	.	.	.	.
JF276431.1 Cresa3262	.	.	.	.	.	.	.	.	.	.	.	.	.	.	.	.	.	.	.	.
KC862566.1 DK-1992-PRRS-111 92	.	.	.	.	.	.	.	.	.	.	.	.	.	.	.	.	.	V	.	.
KC862571.1 DK-2003-6-5	.	.	.	.	.	.	.	.	.	.	.	.	.	.	.	.	.	.	.	.
BE/94V360	.	.	.	.	.	.	.	.	.	.	.	.	.	.	.	.	.	.	.	.
BE/03V140	.	.	.	.	.	.	.	.	.	.	.	.	.	.	.	.	.	.	.	.
KT326148.1 AUT13-883	.	.	.	.	.	.	.	.	.	.	.	.	.	.	.	.	.	.	.	.
BE/08VA	.	.	.	.	.	.	.	.	.	.	.	.	.	.	.	.	.	.	.	.
KX622783.1 IVI-1173	.	.	.	.	.	.	.	.	.	.	.	.	.	.	.	.	.	.	K	.
BE/08V156	.	.	.	.	.	.	.	.	.	.	.	.	.	.	.	.	.	V	.	.
BE/13V264	.	.	.	.	.	.	.	.	.	.	.	.	.	.	.	.	.	.	.	.
JF802085.1 Lena	.	.	I	.	.	.	.	.	.	.	.	.	.	.	.	.	.	.	.	.
KP889243.1 SU1-Bel	.	.	T	.	.	.	.	.	.	.	.	.	.	.	.	.	.	.	.	.
DQ864705.1 01CB1	.	.	.	.	.	.	.	F	.	.	.	.	.	.	.	.	.	.	.	.	Mut88 (F-M-F)
KC862568.1 DK-2010-10-10-3	.	.	.	.	.	.	.	F	.	.	.	.	.	.	.	.	.	.	.	.
KC862569.1 DK-2011-05-23-9	.	.	.	.	.	.	.	F	.	.	.	.	.	.	.	.	.	.	.	.
KC862573.1 DK-2008-10-5-2	.	.	.	.	.	.	.	F	.	.	.	.	.	.	.	.	.	.	.	.
KY767026.1 PRRS-FR-2014-56-11-1	.	.	.	.	.	.	.	F	.	.	.	.	.	.	.	.	.	.	.	I
KJ415276.1 9625/2012	.	.	.	.	.	.	.	F	.	.	.	.	.	.	.	.	.	.	.	.
JF276433.1 Cresa3249	.	.	.	.	.	.	.	F	.	.	.	.	.	.	.	.	.	.	.	.
KU560579.1 195-05	.	.	.	.	.	.	.	F	.	.	.	.	.	.	.	.	.	I	.	.
GU047345.1 NMEU09-1	.	.	.	.	S	.	.	F	.	.	.	.	.	.	.	.	.	V	.	.
KC862572.1 DK-2003-7-2	.	.	.	.	.	.	.	F	.	.	.	.	.	.	.	.	.	V	.	.
EU076704.1 HKEU16	.	.	.	.	S	.	.	F	.	.	.	.	.	.	.	.	.	V	.	.
KF287130.1 HK5	.	.	.	.	S	.	.	F	.	.	.	.	.	.	.	.	.	V	.	.
KF287131.1 HK10	.	.	.	.	S	.	.	F	.	.	.	.	.	.	.	.	.	V	.	.
KF287129.1 HK3	.	.	.	.	S	.	.	F	.	.	.	.	.	.	.	.	.	V	.	.
KF287128.1 HK8	.	.	.	.	.	.	.	F	.	.	.	.	.	.	.	.	.	.	.	.
KC492504.1 NVDC-NM2	.	.	.	.	S	.	.	F	.	.	.	.	.	.	.	.	.	V	.	.
KC492505.1 NVDC-NM3	.	.	.	.	S	.	.	F	.	.	.	.	.	.	.	.	.	V	.	.
KC492506.1 NVDC-FJ	.	.	.	.	S	.	.	F	.	.	.	.	.	.	.	.	.	V	.	.
FJ349261.1 KNU-07	.	.	.	.	.	.	.	F	.	.	.	.	.	.	.	.	.	.	.	.
KY434183.1 CBNU0495	.	.	.	.	.	.	.	F	.	.	.	.	.	.	.	.	.	.	.	.
GU737264.2 07V063	.	.	.	.	.	.	.	F	.	.	.	.	.	.	.	.	.	.	.	.
KT159249.1 13V117	.	.	.	.	.	.	.	F	.	.	.	.	.	.	.	.	.	.	.	.
BE/13V173	.	.	.	.	.	.	.	F	.	.	.	.	.	.	.	.	.	.	.	I
BE/13V246	.	.	.	.	.	.	.	F	.	.	.	.	.	.	.	.	.	.	.	I
BE/13V153	.	.	.	.	.	.	.	F	.	.	.	.	.	.	.	.	.	.	.	.
BE/13V200	.	.	.	.	.	.	.	F	.	.	.	.	.	.	.	.	.	.	.	.
KT159248.1 13V091	.	.	.	.	.	.	.	F	.	.	.	.	.	.	.	.	.	L	.	.
KC862567.1 DK-2011-05-11-14	.	.	.	.	.	.	.	L	.	.	.	.	.	.	.	.	.	.	.	.	Mut88 (X-M-F)
JF276430.1 Cresa2982	.	.	.	.	.	.	.	I	.	.	.	.	.	.	.	.	.	.	.	.
KT224385.1 HLJB1	.	.	.	.	.	.	.	I	.	.	.	.	.	.	.	.	.	.	.	.
JX187609.1 NVDC-NM1-2011	.	.	.	.	.	.	.	I	.	.	.	.	.	.	.	.	.	.	.	.
GU047344.1 BJEU06-1	.	.	.	.	.	.	.	T	.	.	.	.	.	.	.	.	.	.	.	.
KM196101.1 LNEU12	.	.	.	.	.	.	.	I	.	.	.	.	.	.	.	.	.	.	.	I
KP860912.1 FJEU13	.	.	.	.	.	.	.	I	.	.	.	.	.	.	.	.	.	.	.	.
KT334375.1 AUT14-440	.	.	.	.	.	.	.	T	.	.	.	.	.	.	.	.	.	.	.	.
KP860913.1 FJQEU14	.	.	.	.	S	.	.	L	.	.	.	.	.	.	.	.	.	.	.	.
BE/14V023	.	.	.	.	.	.	.	I	.	.	.	.	.	.	.	.	.	.	.	.
MF346695.1 PR40/2014	.	.	.	.	.	.	.	I	.	.	.	.	.	.	.	.	.	V	.	.
KX668221.1 Siberian	.	.	I	.	.	.	.	I	.	.	.	F	.	.	.	.	.	.	.	.
JF276435.1 Cresa3267	.	.	.	.	.	.	.	.	.	.	.	.	.	.	L	.	.	.	.	.	Mut95 (V-M-L)
KR296711.1 14432/2011	.	.	.	.	.	.	.	F	.	.	.	.	.	.	L	.	.	.	.	.	Mut 8895 (F-M-L)
KF991509.2 DV	.	.	.	.	.	.	.	F	.	.	.	.	.	.	L	.	.	.	.	.
KU131560.1 SD03-15 P83	.	.	.	.	.	.	.	F	.	.	.	.	.	.	L	.	.	.	.	.
KT033457.1 E38	.	.	.	.	.	.	.	F	.	.	.	.	.	.	L	.	.	.	.	.
KT344816.1 GER09-613	.	.	.	.	.	.	.	F	.	.	.	.	.	.	L	.	.	.	.	.
KC862574.1 DK-2012-01-05-2	.	.	.	.	.	.	.	L	.	.	.	.	.	.	L	.	.	.	.	.	Mut 8895 (X-M-X)

## Sheet: Supplimentary Table 2
Fragment of Type 2 PRRSV GP2a phenotype (n=623)
	81	82	83	84	85	86	87	88	89	90	91	92	93	94	95	96	97	98	99	100	GP2a amino acid phenotype
M96262.2 Lelystad virus	P	D	V	P	Q	F	A	V	K	H	P	L	G	M	F	W	H	M	R	V
AB811787.1 Jam2	A	.	I	.	A	W	G	.	.	.	.	.	.	.	.	.	.	H	K	.	WT (V-M-F)
KY373217.1 SDZZ	T	.	I	.	T	W	G	.	.	.	.	.	.	.	.	.	.	H	K	.
KY745901.1 GDYDZZZ	G	.	I	.	T	W	G	.	.	.	.	.	.	.	.	.	.	H	K	.
MF526896.1 GDQYQC2	G	.	I	.	T	W	G	.	.	.	.	.	.	.	.	.	.	H	K	.
AF494042.1 P129	V	.	I	.	T	W	G	.	.	.	.	.	.	.	.	.	.	H	K	.
EU262603.1 Em2007	V	.	I	.	I	W	G	.	.	.	.	.	.	.	.	.	.	H	K	.
KF287135.1 HK6	V	.	.	.	T	W	G	.	.	.	.	.	.	.	.	.	.	H	K	.
KF287143.1 HK16	V	.	.	.	T	W	G	.	.	.	.	.	.	.	.	.	.	H	K	.
KP998425.1 TD1	G	.	I	.	T	W	G	.	.	.	.	.	.	.	.	.	.	H	K	.
JN662424.1 GM2	G	.	I	.	T	W	G	.	.	.	.	.	.	.	.	.	.	H	K	.
JQ308798.1 QYYZ	G	.	I	.	T	W	G	.	.	.	.	.	.	.	.	.	.	H	K	.
JQ743666.1 QY2010	G	.	I	.	T	W	G	.	.	.	.	.	.	.	.	.	.	H	K	.
KU978619.1 GD-KP	G	.	I	.	T	W	G	.	.	.	.	.	.	.	.	.	.	H	K	.
KX621003.1 GDsg	G	.	I	.	T	W	G	.	.	.	.	.	.	.	.	.	.	H	K	.
KP998476.1 FJFS	G	.	I	.	T	W	G	.	.	.	.	.	.	.	.	.	.	H	K	.
KP283415.1 Iowa12	V	.	I	.	S	W	G	.	.	.	.	.	.	.	.	.	.	H	K	.
KT257977.1 ISU30	V	.	I	.	S	W	G	.	.	.	.	.	.	.	.	.	.	H	K	.
KU950374.1 HENZMD-9	V	.	I	.	S	W	G	.	.	.	.	.	.	.	.	.	.	H	.	.
KX766379.1 HNhx	V	.	I	.	S	W	G	.	.	.	.	.	.	.	.	.	.	H	.	.
HV349764.1 JP 2011103883-A/22:	V	.	I	.	T	W	G	F	.	.	.	.	.	.	.	.	.	H	K	.	Mut88 (F-M-F)
KC862575.1 DK-2012-01-11-3	V	.	I	.	T	W	G	T	.	.	.	.	.	.	.	.	.	H	K	.	Mut88 (X-M-F)
EF532816.1 ISU-P	V	.	I	.	T	W	G	T	.	.	.	.	.	.	.	.	.	H	K	.
KP998429.1 WSV	V	.	I	.	T	W	G	T	.	.	.	.	.	.	.	.	.	H	K	.
JX258843.1 SD23983	V	.	I	.	T	W	G	T	.	.	.	.	.	.	.	.	.	H	K	.
KU131561.1 SD02-10 P83	V	.	I	.	T	W	G	T	.	.	.	.	.	.	.	.	.	H	K	.
KC862584.1 DK-2003-2-3	V	.	I	.	T	W	G	T	R	.	.	.	.	.	.	.	.	H	K	.
KC862579.1 DK-2010-10-1-2	V	.	I	.	T	W	G	A	.	.	.	.	.	.	.	.	.	H	K	.
KJ609516.1 MY-486	V	.	I	.	T	W	G	G	.	.	.	.	.	.	.	.	.	H	K	.
KJ819934.1 Henan-A12	V	.	I	.	T	W	G	G	.	.	.	.	.	.	.	.	.	H	K	.
KT351739.1 HLJA1	V	.	I	.	T	W	G	G	.	.	.	.	.	.	.	.	.	H	K	.
KJ819936.1 Henan-A14	V	.	I	.	T	W	G	G	.	.	.	.	.	.	.	.	.	H	K	.
KJ819935.1 Henan-A13	V	.	I	.	T	W	G	G	.	.	.	.	.	.	.	.	.	H	K	.
MF766472.1 HeN1501	V	.	I	.	T	W	G	S	.	.	.	.	.	.	.	.	.	H	K	.
KJ546412.1 HeNan-A9	V	.	I	.	T	W	G	S	.	.	.	.	.	.	.	.	.	H	K	.
KJ609517.1 MY-376	V	.	I	.	T	W	G	S	.	.	.	.	.	.	.	.	.	H	K	.
KF678434.1 SH1211	G	.	I	.	T	W	G	I	.	.	.	.	.	.	.	.	.	H	K	.
KY373215.1 HiNZWQ	V	.	I	.	T	W	G	I	.	.	.	.	.	.	.	.	.	H	K	.
MF124329.1 GD1404	G	.	.	.	T	W	G	I	.	.	.	.	.	.	.	.	.	H	K	.
KC445138.1 HZ-31	V	.	I	.	T	W	G	T	.	.	.	.	.	.	.	.	.	H	K	.
AF325691.1 NVSL 97-7985 IA 1-4-2	V	.	I	.	T	W	G	T	.	.	.	.	.	.	.	.	.	H	K	.
JN654458.1 SDSU73	V	.	I	.	T	W	G	T	.	.	.	.	.	.	.	.	.	H	K	.
AY424271.1 JA142	V	.	I	.	T	W	G	T	R	.	.	.	.	.	.	.	.	H	K	.
KT257948.1 14-76	V	.	I	.	T	W	G	T	R	.	.	.	.	.	.	.	.	H	K	.
KT257950.1 14-79	V	.	I	.	T	W	G	T	R	.	.	.	.	.	.	.	.	H	K	.
KT257952.1 14-95	V	.	I	.	T	W	G	T	R	.	.	.	.	.	.	.	.	H	K	.
KT257953.1 14-96	V	.	I	.	T	W	G	T	R	.	.	.	.	.	.	.	.	H	K	.
KF724407.1 XW019	V	.	I	.	T	W	G	I	R	.	.	.	.	.	.	.	.	H	K	.
KU131558.1 MN05-68 P83	V	.	I	.	A	W	G	T	.	.	.	.	.	.	.	.	.	H	K	.
EF532805.1 Flagship Before	V	.	I	.	T	W	G	I	.	.	.	.	.	.	.	.	.	H	K	.
EF532808.1 FF3 Before	V	.	I	.	T	W	G	I	.	.	.	.	.	.	.	.	.	H	K	.
EF532809.1 FF4 After	V	.	I	.	T	W	G	I	.	.	.	.	.	.	.	.	.	H	K	.
MH324400.1 SCya17	V	.	I	.	S	W	G	T	.	.	.	.	.	.	.	.	.	H	K	.
MF196905.1 SCcd16	G	.	I	.	S	W	G	T	.	.	.	.	.	.	.	.	.	H	K	.
KY495781.1 SH/CH/2016	G	.	I	.	T	W	G	I	.	.	.	.	.	.	.	.	.	H	K	.
KF724399.1 XW011	V	.	I	.	T	W	G	T	.	.	.	.	.	.	.	.	.	H	K	.
KF724403.1 XW007	V	.	I	.	T	W	G	T	.	.	.	.	.	.	.	.	.	H	K	.
KF724405.1 XW012	V	.	I	.	T	W	G	T	.	.	.	.	.	.	.	.	.	H	K	.
KF724406.1 XW014	V	.	I	.	T	W	G	T	.	.	.	.	.	.	.	.	.	H	K	.
HQ699067.1 NC16845	V	.	I	.	T	W	G	T	.	.	.	.	.	.	.	.	.	H	K	.
EF532813.1 Hawkeye4 Before	V	.	I	.	T	W	G	T	.	.	.	.	.	.	.	.	.	H	K	.
EF536002.1 QUAL2 After	V	.	.	.	S	W	G	T	.	.	.	.	.	.	.	.	.	H	K	.
AB288356.1 EDRD-1	V	.	I	.	T	W	G	I	.	.	.	.	.	.	.	.	.	H	K	.
AB811785.1 EDRD-1	V	.	I	.	T	W	G	I	.	.	.	.	.	.	.	.	.	H	K	.
AB811789.1 Aomori10-5	V	.	I	.	T	W	G	T	.	.	.	.	.	.	.	.	.	H	K	.
AB811788.1 Yamagata10-7	A	.	I	.	T	W	G	I	.	.	.	.	.	.	.	.	.	H	K	.
AB811786.1 Nagasaki11-14	V	.	I	.	T	W	G	T	.	.	.	.	.	.	.	.	.	H	K	.
KP998401.1 47-2	T	.	I	.	A	W	G	T	.	.	.	.	.	.	.	.	.	H	K	.
KP998422.1 TD/TP	T	.	I	.	T	W	G	T	.	.	.	.	.	.	.	.	.	H	K	.
KP998419.1 M1	T	.	I	.	I	W	G	T	.	.	.	.	.	.	.	.	.	H	K	.
KP998427.1 TD-2	V	.	I	.	T	W	G	T	R	.	.	.	.	.	.	.	.	H	K	.
KP998409.1 HC120904-CHYL	V	.	T	.	T	W	G	I	.	.	.	.	.	.	.	.	.	H	K	.
KP998421.1 Q94-136	T	.	I	.	T	W	G	T	.	.	.	.	.	.	.	.	.	H	K	.
KP998423.1 Tsai	V	.	I	.	T	W	G	T	.	.	.	.	.	.	.	.	.	H	K	.
KP998431.1 MD001	V	.	I	.	T	W	G	T	.	.	.	.	.	.	.	.	.	H	K	.
KP998412.1 71-1	T	.	I	.	T	W	G	T	.	.	.	.	.	.	.	.	.	H	K	.
KP998426.1 CH8V-J2	T	.	I	.	A	W	G	T	.	.	.	.	.	.	.	.	.	H	K	.
KP998406.1 HC120821-SH1	V	.	I	.	T	W	G	T	R	.	.	.	.	.	.	.	.	H	K	.
KP998407.1 HC120821-SH2	A	.	I	.	A	W	G	T	.	.	.	.	.	.	.	.	.	H	K	.
KP998415.1 803	T	.	I	.	T	W	G	T	E	.	.	.	.	.	.	.	.	H	K	.
KP998410.1 JM	V	.	T	.	V	W	G	T	.	.	.	.	.	.	.	.	.	H	K	.
KP998403.1 1483	T	.	I	.	T	W	G	T	.	.	.	.	.	.	.	.	.	H	K	.
KP998430.1 HC120629	T	.	I	.	T	W	G	T	.	.	.	.	.	.	.	.	.	H	.	.
LC008532.1 Jpn5-37	T	.	I	.	T	W	G	T	.	.	.	.	.	.	.	.	.	H	K	.
JN660150.1 NADC31	I	.	I	.	I	W	G	T	.	.	.	.	.	.	.	.	.	H	K	.
KF724412.1 XW006	V	.	I	.	S	W	G	I	.	.	.	.	.	.	.	.	.	H	K	.
KP283405.1 Minnesota15	V	.	I	.	S	W	G	I	.	.	.	.	.	.	.	.	.	H	K	.
KP283406.1 Minnesota14	V	.	I	.	T	W	G	I	.	.	.	.	.	.	.	.	.	H	K	.
KT257970.1 ISU22	A	.	I	.	S	W	G	I	.	.	.	.	.	.	.	.	.	H	K	.
KT257973.1 ISU25	A	.	I	.	S	W	G	I	.	.	.	.	.	.	.	.	.	H	K	.
KT257972.1 ISU24	A	.	I	.	S	W	G	I	.	.	.	.	.	.	.	.	.	H	K	.
KT257971.1 ISU23	A	.	I	.	S	W	G	I	.	.	.	.	.	.	.	.	.	H	K	.
KT257974.1 ISU27	T	.	.	.	V	W	G	I	.	.	.	.	.	.	.	.	.	H	K	.
KP283413.1 Minnesota2	V	.	I	.	S	W	G	I	.	.	.	.	.	.	.	.	.	H	K	.
EF532810.1 Hawkeye2 After	I	.	.	.	A	W	G	T	.	.	.	.	.	.	.	.	.	H	K	.
EF532811.1 Hawkeye2 Before	I	.	.	.	A	W	G	T	.	.	.	.	.	.	.	.	.	H	K	.
KR534894.1 OH155-2015	T	.	.	.	V	W	G	T	.	.	.	.	.	.	.	.	.	H	K	.
KT257967.1 ISU17	T	.	.	.	V	W	G	T	.	.	.	.	.	.	.	.	.	H	K	.
KT257968.1 ISU18	T	.	.	.	V	W	G	T	.	.	.	.	.	.	.	.	.	H	K	.
MF326985.1 IA/2014/NADC34	T	.	.	.	V	W	G	T	.	.	.	.	.	.	.	.	.	H	K	.
MF326986.1 IA/2015/NADC35	T	.	.	.	V	W	G	T	.	.	.	.	.	.	.	.	.	H	.	.
MF326995.1 IA/2014/ISU-8	T	.	.	.	V	W	G	T	.	.	.	.	.	.	.	.	.	H	K	.
MF326997.1 IA/2015/ISU-10	T	.	.	.	V	W	G	T	.	.	.	.	.	.	.	.	.	H	K	.
MF327001.1 IA/2015/ISU-14	T	.	.	.	V	W	G	T	.	.	.	.	.	.	.	.	.	H	K	.
MF326987.1 IA/2015/NADC36	T	.	.	.	V	W	G	T	.	.	.	.	.	.	.	.	.	H	K	.
KT257976.1 ISU29	T	.	.	.	V	W	G	T	.	.	.	.	.	.	.	.	.	H	K	.
MF326996.1 IA/2015/ISU-9	T	.	.	.	V	W	G	T	.	.	.	.	.	.	.	.	.	H	K	.
KX192112.1 NCV-13	T	.	.	.	V	W	G	T	.	.	.	.	.	.	.	.	.	H	K	.
KX192116.1 NCV-23	T	.	.	.	V	W	G	T	.	.	.	.	.	.	.	.	.	H	K	.
KX192118.1 NCV-25	T	.	.	.	V	W	G	T	.	.	.	.	.	.	.	.	.	H	K	.
KX192117.1 NCV-24	T	.	.	.	V	W	G	T	.	.	.	.	.	.	.	.	.	H	K	.
KX192119.1 NCV-26	T	.	.	.	V	W	G	T	.	.	.	.	.	.	.	.	.	H	K	.
KX192113.1 NCV-16	T	.	.	.	V	W	G	T	.	.	.	.	.	.	.	.	.	H	K	.
KX192114.1 NCV-17	T	.	.	.	V	W	G	T	.	.	.	.	.	.	.	.	.	H	K	.
KX192115.1 NCV-21	T	.	.	.	V	W	G	T	.	.	.	.	.	.	.	.	.	H	K	.
MF326994.1 OH/2014/ISU-7	T	.	.	.	V	W	G	T	.	.	.	.	.	.	.	.	.	H	K	.
MF327000.1 IA/2015/ISU-13	T	.	.	.	V	W	G	T	.	.	.	.	.	.	.	.	.	H	K	.
KT257966.1 ISU10	T	.	.	.	V	W	G	T	.	.	.	.	.	.	.	.	.	H	K	.
MF326990.1 NC/2014/ISU-3	T	.	.	.	V	W	G	T	.	.	.	.	.	.	.	.	.	H	K	.
MF326991.1 NC/2014/ISU-4	T	.	.	.	V	W	G	T	.	.	.	.	.	.	.	.	.	H	K	.
MF326998.1 NC/2015/ISU-11	T	.	.	.	V	W	G	T	.	.	.	.	.	.	.	.	.	H	K	.
MF326999.1 NC/2015/ISU-12	T	.	.	.	V	W	G	T	.	.	.	.	.	.	.	.	.	H	K	.
MF526964.1 USA/IN Purdue/1490-LN/2017	T	.	.	.	V	W	G	T	.	.	.	.	.	.	.	.	.	H	K	.
MG860516.1 LNWK96	T	.	.	.	V	W	G	I	.	.	.	.	.	.	.	.	.	H	K	.
MG913987.1 LNWK130	T	.	.	.	V	W	G	I	.	.	.	.	.	.	.	.	.	H	K	.
KT257990.1 ISU71	A	.	.	.	V	W	G	T	.	.	.	.	.	.	.	.	.	H	K	.
KT257991.1 ISU72	A	.	.	.	V	W	G	T	.	.	.	.	.	.	.	.	.	H	K	.
JN654459.1 NADC30	V	.	I	.	S	W	G	I	.	.	.	.	.	.	.	.	.	H	K	.
KF724408.1 XW018	V	.	I	.	S	W	G	I	.	.	.	.	.	.	.	.	.	H	K	.
KY373214.1 JSWA	V	.	I	.	S	W	G	T	.	.	.	.	.	.	.	.	.	H	K	.
KP860910.1 FJY04	V	.	I	.	S	W	G	T	.	.	.	.	.	.	.	.	.	H	K	.
KP861625.1 CHsx1401	V	.	.	.	S	W	G	I	.	.	.	.	.	.	.	.	.	H	.	.
KT945017.1 HNjz15	V	.	I	.	S	W	G	T	.	.	.	.	.	.	.	.	.	H	K	.
KJ143621.1 HENAN-HEB	V	.	I	.	S	W	G	T	.	.	.	.	.	.	.	.	.	H	K	.
KF611905.1 HENAN-XINX	V	.	I	.	S	W	G	M	.	.	.	.	.	.	.	.	.	H	K	.
MF375260.1 SD-A19	V	.	I	.	S	W	G	T	.	.	.	.	.	.	.	.	.	H	K	.
KF724409.1 XW015	A	.	I	.	S	W	G	I	.	.	.	.	.	.	.	.	.	H	K	.
KF724410.1 XW016	A	.	I	.	S	W	G	I	.	.	.	.	.	.	.	.	.	H	K	.
KF724411.1 XW017	T	.	I	.	T	W	G	I	.	.	.	.	.	.	.	.	.	H	K	.
KP283410.1 Minnesota5	M	.	I	.	S	W	G	I	.	.	.	.	.	.	.	.	.	H	K	.
KP283402.1 Minnesota17B	V	.	I	.	S	W	G	T	.	.	.	.	.	.	.	.	.	H	K	.
KP283403.1 Minnesota17A	V	.	I	.	S	W	G	T	.	.	.	.	.	.	.	.	.	H	K	.
KP283404.1 Minnesota16	V	.	I	.	S	W	G	I	.	.	.	.	.	.	.	.	.	H	K	.
KF724397.1 XW004	A	.	I	.	S	W	G	I	.	.	.	.	.	.	.	.	.	H	K	.
KF724402.1 XW009	A	.	I	.	S	W	G	I	.	.	.	.	.	.	.	.	.	H	K	.
KF724401.1 XW003	A	.	.	.	S	W	G	I	.	.	.	.	.	.	.	.	.	H	K	.
KP283411.1 Minnesota4	V	.	I	.	S	W	G	I	.	.	.	.	.	.	.	.	.	H	K	.
KP283401.1 MN6	A	.	I	.	S	W	G	I	.	.	.	.	.	.	.	.	.	H	K	.
KP283409.1 Minnesota7	A	.	I	.	S	W	G	I	.	.	.	.	.	.	.	.	.	H	K	.
KP283416.1 Illinois8	A	.	I	.	S	W	G	I	.	.	.	.	.	.	.	.	.	H	K	.
KR534893.1 OH28372-2013	A	.	I	.	S	W	G	I	.	.	.	.	.	.	.	.	.	H	K	.
KT257979.1 ISU36	A	.	I	.	S	W	G	I	.	.	.	.	.	.	.	.	.	H	K	.
KT257980.1 ISU37	A	.	I	.	S	W	G	I	.	.	.	.	.	.	.	.	.	H	K	.
KT257981.1 ISU39	A	.	I	.	S	W	G	I	.	.	.	.	.	.	.	.	.	H	K	.
KT257982.1 ISU40	A	.	I	.	S	W	G	I	.	.	.	.	.	.	.	.	.	H	K	.
MF326993.1OH/2014/ISU-6	T	.	.	.	V	W	G	T	.	.	.	.	.	.	.	.	.	H	K	.
KP283412.1 Minnesota3	V	.	I	.	S	W	G	T	.	.	.	.	.	.	.	.	.	H	K	.
KT581982.1 MN414	A	.	I	.	S	W	G	T	.	.	.	.	.	.	.	.	.	H	K	.
KT257954.1 21675	T	.	I	.	V	W	G	T	.	.	.	.	.	.	.	.	.	H	K	.
KT257955.1 101416	T	.	I	.	V	W	G	T	.	.	.	.	.	.	.	.	.	H	K	.
KT257958.1 109560	T	.	I	.	V	W	G	T	.	.	.	.	.	.	.	.	.	H	K	.
KT257984.1 ISU49	T	.	I	.	I	W	G	T	.	.	.	.	.	.	.	.	.	H	.	.
MH068878.1 SD17-38	V	.	I	.	S	W	G	T	.	.	.	.	.	.	.	.	.	H	K	.
KT945018.1 HNyc15	E	.	.	.	T	W	G	I	.	.	.	.	.	.	.	.	.	H	K	.
MG011719.1 FJDJQ-2017	G	.	A	.	V	W	G	T	.	.	.	.	.	.	.	.	.	H	K	.
MF375261.1 SC-d	V	.	I	.	S	W	G	T	.	.	.	.	.	.	.	.	.	H	K	.
MF196906.1 SCnj16	V	.	I	.	P	W	G	T	.	.	.	.	.	.	.	.	.	H	K	.
MG914067.1 SCcd17	V	.	I	.	S	W	G	T	.	.	.	.	.	.	.	.	.	H	K	.
KR706343.1 JL580	V	.	I	.	S	W	G	I	.	.	.	.	.	.	.	.	.	H	K	.
MH078490.1 SCN17	V	.	I	.	S	W	G	T	.	.	.	.	.	.	.	.	.	H	K	.
KT257993.1 ISU78	T	.	T	.	V	W	G	T	.	.	.	.	.	.	.	.	.	H	K	.
KT258001.1 ISU94	T	.	T	.	V	W	G	T	.	.	.	.	.	.	.	.	.	H	K	.
KT258003.1 ISU97	T	.	T	.	V	W	G	T	.	.	.	.	.	.	.	.	.	H	K	.
KT258004.1 ISU95	T	.	T	.	V	W	G	T	.	.	.	.	.	.	.	.	.	H	K	.
KT258002.1 ISU96	T	.	T	.	V	W	G	T	.	.	.	.	.	.	.	.	.	H	K	.
MG011718.1 FJLIUY-2017	G	.	I	.	T	W	G	I	.	.	.	.	.	.	.	.	.	H	K	.
KT257956.1 103837	V	.	I	.	S	W	G	T	.	.	.	.	.	.	.	.	.	H	K	.
KT257999.1 ISU90	V	.	I	.	S	W	G	T	.	.	.	.	.	.	.	.	.	H	K	.
KT258000.1 ISU91	V	.	I	.	S	W	G	T	.	.	.	.	.	.	.	.	.	H	K	.
KT258009.1 SDSU47	V	.	I	.	S	W	G	T	.	.	.	.	.	.	.	.	.	H	K	.
KF555451.1 KNU-12-KJ4	A	.	I	.	T	W	G	I	.	.	.	.	.	.	.	.	.	H	K	.
KF555450.1 CA-2	A	.	I	.	T	W	G	I	.	.	.	.	.	.	.	.	.	H	K	.
KM514315.1 PRRSV-2 Hungary 102 2012	A	.	I	.	A	W	G	G	.	.	.	.	.	.	.	.	.	H	K	.
KP771743.1 NVDC-BJPG-2013	V	.	I	.	T	W	G	.	.	.	.	.	.	V	.	.	.	H	K	.	Mut94 (V-X-F)
FJ895329.1 SX2009	V	.	I	.	T	W	G	.	.	.	.	.	.	V	.	.	.	H	K	.
JX087437.1 SD16	V	.	I	.	T	W	G	.	.	.	.	.	.	.	L	.	.	H	K	.	Mut95 (V-M-L)
KM000066.1 NMG2014	V	.	.	.	T	W	G	.	.	.	.	.	.	.	L	.	.	H	K	.
JF800911.1 ZCYZ	V	.	I	.	N	W	G	.	.	.	.	.	.	.	L	.	.	H	K	.
AY032626.1 CH-1a	V	.	I	.	T	W	G	.	.	.	.	.	.	.	L	.	.	H	K	.
JX679179.1 HH08	V	.	I	.	T	W	G	.	.	.	.	.	.	.	L	.	.	H	K	.
EU880438.2 CH2002	V	.	I	.	T	W	.	.	.	.	.	.	.	.	L	.	.	H	K	.
EU880440.2 CH2003	V	.	I	.	T	W	.	.	.	.	.	.	.	.	L	.	.	H	K	.
EU880439.2 CH2004	V	.	I	.	T	W	.	.	.	.	.	.	.	.	L	.	.	H	K	.
KF287137.1 HK9	V	.	.	.	T	W	G	.	.	.	.	.	.	.	L	.	.	H	K	.
KF724404.1 XW008	V	.	I	.	T	W	G	T	.	.	.	.	.	I	.	.	.	H	K	.	Mut8894 (X-X-F)
KT257959.1 ISU01	V	.	I	.	S	W	G	T	.	.	.	.	.	L	.	.	.	H	K	.
KT257963.1 ISU05	V	.	I	.	S	W	G	T	.	.	.	.	.	L	.	.	.	H	K	.
KT257964.1 ISU06	V	.	I	.	S	W	G	T	.	.	.	.	.	L	.	.	.	H	K	.
KT257962.1 ISU04	V	.	I	.	S	W	G	T	.	.	.	.	.	L	.	.	.	H	K	.
KT257965.1 ISU07	V	.	I	.	S	W	G	T	.	.	.	.	.	L	.	.	.	H	K	.
EU807840.1 CH-1R	V	.	I	.	T	W	G	F	.	.	.	.	.	.	L	.	.	H	K	.	Mut8895(F-M-L)
KJ541663.1 GZ106	V	.	I	.	T	W	G	F	.	.	.	.	.	.	L	.	.	H	K	.
U87392.3 ATCC VR-2332	V	.	I	.	T	W	G	T	.	.	.	.	.	.	L	.	.	H	K	.	Mut8895(X-M-X)
JQ087873.1 A2MC2	V	.	I	.	T	W	G	T	.	.	.	.	.	.	L	.	.	H	K	.
AY150564.1 VR-2332	V	.	I	.	T	W	G	T	.	.	.	.	.	.	L	.	.	H	K	.
KF287141.1 HK14	V	.	I	.	T	W	G	T	.	.	.	.	.	.	L	.	.	H	K	.
EU360128.1 rV68	V	.	I	.	T	W	G	T	.	.	.	.	.	.	L	.	.	H	K	.
EU360129.1 rV63	V	.	I	.	T	W	G	T	.	.	.	.	.	.	L	.	.	H	K	.
AF331831.1 BJ-4	V	.	I	.	T	W	G	T	.	.	.	.	.	.	L	.	.	H	K	.
DQ056373.1 01NP1.2	V	.	I	.	T	W	G	T	.	.	.	.	.	.	L	.	.	H	K	.
KC862581.1 DK-2010-10-2-1	V	.	I	.	T	W	G	T	.	.	.	.	.	.	L	.	.	H	K	.
KF724413.1 XW002	V	.	I	.	T	W	G	T	.	.	.	.	.	.	L	.	.	H	K	.
HZ466206.1 JP 2015533474-A/49	V	.	I	.	T	W	G	T	.	.	.	.	.	.	L	.	.	H	K	.
KC469618.1 SD95-21	V	.	I	.	T	W	G	T	.	.	.	.	.	.	L	.	.	H	K	.
HZ466208.1 JP 2015533474-A/51	V	.	I	.	T	W	G	T	.	.	.	.	.	.	L	.	.	H	K	.
HZ466207.1 JP 2015533474-A/50	V	.	I	.	T	W	G	T	.	.	.	.	.	.	L	.	.	H	K	.
KC862578.1 DK-2004-1-7-Pl	V	.	I	.	T	W	G	T	.	.	.	.	.	.	L	.	.	H	K	.
KC862576.1 DK-1997-19407B	V	.	I	.	T	W	G	T	.	.	.	.	.	.	L	.	.	H	K	.
KP998474.1 FJSD	V	.	I	.	T	W	G	T	.	.	.	.	.	.	L	.	.	H	K	.
KT257944.1 14-60	V	.	I	.	T	W	G	T	.	.	.	.	.	.	L	.	.	H	K	.
KT257945.1 14-64	V	.	I	.	T	W	G	T	.	.	.	.	.	.	L	.	.	H	K	.
KT257946.1 14-67	V	.	I	.	T	W	G	T	.	.	.	.	.	.	L	.	.	H	K	.
KT257947.1 14-68	V	.	I	.	T	W	G	T	.	.	.	.	.	.	L	.	.	H	K	.
KC862577.1 DK-2011-030311-1	V	.	I	.	T	W	G	T	.	.	.	.	.	.	L	.	.	H	K	.
AF176348.2 PA8	V	.	I	.	T	W	G	T	.	.	.	.	.	.	L	.	.	H	K	.
FJ524377.1 pV7-myc	V	.	I	.	T	W	G	T	.	.	.	.	.	.	L	.	.	H	K	.
FJ524376.1 V7-HA-myc	V	.	I	.	T	W	G	T	.	.	.	.	.	.	L	.	.	H	K	.
KC862580.1 DK-2010-10-7-1	V	.	I	.	T	W	G	T	.	.	.	.	.	.	L	.	.	H	K	.
AF046869.1 NC001961.1 16244B 2/18/97(Nebraska)	V	.	I	.	T	W	G	T	.	.	.	.	.	.	L	.	.	H	K	.
EU880441.2 GS2002	V	.	I	.	T	W	.	T	.	.	.	.	.	.	L	.	.	H	K	.
EU880442.2 GS2003	V	.	I	.	T	W	.	T	.	.	.	.	.	.	L	.	.	H	K	.
EU880443.3 GS2004	V	.	I	.	T	W	.	T	.	.	.	.	.	.	L	.	.	H	K	.
KC862583.1 DK-2010-10-4-1	A	.	I	.	T	W	G	T	.	.	.	.	.	.	L	.	.	H	K	.
KF183946.1 DK-2010-10-13-1	A	.	.	.	T	W	G	T	.	.	.	.	.	.	L	.	.	H	K	.
KF183947.1 DK-2011-88005-A8-Pl	A	.	.	.	T	W	G	T	.	.	.	.	.	.	L	.	.	H	K	.
KF771273.1 GZ1101	V	.	I	.	T	W	G	T	.	.	.	.	.	.	L	.	.	H	K	.
KP998405.1 cw46	V	.	I	.	T	W	G	T	.	.	.	.	.	.	L	.	.	H	K	.
KP998411.1 PD119	V	.	I	.	T	W	G	T	.	.	.	.	.	.	L	.	.	H	K	.
KP998420.1 NT	V	.	I	.	I	W	G	T	.	.	.	.	.	.	L	.	.	H	K	.
KP998424.1 TY1	V	.	I	.	A	W	G	T	.	.	.	.	.	.	L	.	.	H	K	.
KC862585.1 DK-2004-2-1	V	.	I	.	T	W	G	T	.	.	.	.	.	.	L	.	.	H	K	.
KC862582.1 DK-2008-10-1-3	V	.	I	.	A	W	G	T	.	.	.	.	.	.	L	.	.	H	K	.
HV349765.1 JP 2011103883-A/23	V	.	I	.	T	W	G	T	.	.	.	.	.	.	L	.	.	H	K	.
DQ473474.1 LMY	V	.	I	.	A	W	G	T	.	.	.	.	.	.	L	.	.	H	K	.
MF766474.1 HeN1601	V	.	A	.	S	W	G	T	.	.	.	.	.	.	T	.	.	H	.	.
AY545985.1 NVSL 97-7895	V	.	I	.	T	W	G	T	R	.	.	.	.	.	L	.	.	H	K	.
DQ988080.1 Ingelvac ATP	V	.	I	.	T	W	G	T	R	.	.	.	.	.	L	.	.	H	K	.
HV585606.1 JP 2010239973-A/1	V	.	I	.	T	W	G	T	R	.	.	.	.	.	L	.	.	H	K	.
KP704287.1 CVK3-6	V	.	I	.	T	W	G	T	R	.	.	.	.	.	L	.	.	H	K	.
KU131565.1 SD95-10 P83	V	.	I	.	T	W	G	T	.	.	.	.	.	.	L	.	.	H	K	.
EF536000.1 MN30100	V	.	I	.	T	W	G	T	.	.	.	.	.	.	L	.	.	H	K	.
KT207837.1 12-39404	V	.	I	.	T	W	G	I	.	.	.	.	.	.	L	.	.	H	K	.
KY495780.1 JX/CH/2016	G	.	I	.	T	W	G	I	.	.	.	.	.	.	S	.	.	H	K	.
MF326989.1 IA/2014/ISU-2	V	.	.	.	S	W	G	T	.	.	.	.	.	.	L	.	.	H	K	.
KF287142.1 HK15	G	.	.	.	A	W	G	T	.	.	.	.	.	.	L	.	.	H	.	.
KP998418.1 HL	V	.	.	.	T	W	G	T	.	.	.	.	.	.	L	.	.	H	K	.
KP998414.1 660	T	.	I	.	P	W	G	T	.	.	.	.	.	.	L	.	.	H	K	.
KP998404.1 338	T	.	I	.	A	W	G	T	.	.	.	.	.	.	L	.	.	H	K	.
KP998402.1 312	V	.	.	.	T	W	G	T	.	.	.	.	.	.	L	.	.	H	.	.
KP998413.1 310	V	.	.	.	T	W	G	T	.	.	.	.	.	.	L	.	.	H	.	.
KP998416.1 CH	V	.	I	.	T	W	G	T	.	.	.	.	.	.	L	.	.	H	.	.
DQ176019.1 MN184A	T	?	I	.	T	W	G	T	.	.	.	.	.	.	L	.	.	H	K	.
EF484031.1 pMN184	T	.	I	.	T	W	G	T	.	.	.	.	.	.	L	.	.	H	K	.
EF488739.1 MN184C	T	.	I	.	T	W	G	T	.	.	.	.	.	.	L	.	.	H	K	.
EF532804.1 Flagship After	T	.	I	.	T	W	G	T	.	.	.	.	.	.	L	.	.	H	K	.
EF532807.1 FF2 After	T	.	I	.	T	W	G	T	.	.	.	.	.	.	L	.	.	H	K	.
EF535999.1 MFF Before	T	.	I	.	T	W	G	T	.	.	.	.	.	.	L	.	.	H	K	.
EF532818.1 Lewis Before	T	.	I	.	T	W	G	T	.	.	.	.	.	.	L	.	.	H	K	.
EF532803.1 Biss Before	T	.	I	.	T	W	G	T	.	.	.	.	.	.	L	.	.	H	K	.
DQ176020.1 MN184B	T	.	I	.	T	W	G	T	.	.	.	.	.	.	L	.	.	H	K	.
EF532819.1 MFF After	T	.	I	.	T	W	G	T	.	.	.	.	.	.	L	.	.	H	.	.
EF532815.1 Hawkeye7 Before	A	.	I	.	T	W	G	T	.	.	.	.	.	.	L	.	.	H	K	.
KF724400.1 XW010	V	.	I	.	A	W	G	T	.	.	.	.	.	.	I	.	.	H	K	.
KP283407.1 Minnesota11A	V	.	I	.	S	W	G	I	.	.	.	.	.	.	L	.	.	H	K	.
KT257978.1 ISU32	M	.	I	.	A	W	G	T	.	.	.	.	.	.	I	.	.	H	K	.
MF326992.1 IN/2014/ISU-5	A	.	I	.	A	W	G	T	.	.	.	.	.	.	I	.	.	H	K	.
MF526965.1 USA/IN Purdue/14067/2017	V	.	T	.	S	W	G	L	.	.	.	.	.	.	L	.	.	H	.	.
KP860909.1 FJZ03	V	.	I	.	S	W	G	T	.	.	.	.	.	.	V	.	.	H	K	.
KU950372.1 HENXX-1	V	.	I	.	S	W	G	T	.	.	.	.	.	.	S	.	.	H	K	.
KU523366.1 WUH5	V	.	I	.	S	W	G	T	.	.	.	.	.	.	L	.	.	H	K	.
KU950371.1 HENXC-4	V	.	I	.	S	W	G	M	.	.	.	.	.	.	L	.	.	H	K	.
KY412887.1 FJL15	V	.	I	.	S	W	G	I	N	.	.	.	.	.	V	.	.	H	.	.
KY412888.1 FJM4	V	.	I	.	S	W	G	T	.	.	.	.	.	.	V	.	.	H	.	.
KF632717.1 XW001	V	.	I	.	S	W	G	M	.	.	.	.	.	.	S	.	.	H	K	.
KF724398.1 XW005	V	.	I	.	S	W	G	I	.	.	.	.	.	.	L	.	.	H	K	.
KP283414.1 Minnesota1	V	.	I	.	A	W	G	T	.	.	.	.	.	.	I	.	.	H	K	.
KT257994.1 ISU81	I	.	I	.	T	W	G	T	.	.	.	.	.	.	L	.	.	H	K	.
KT257997.1 ISU86	I	.	I	.	T	W	G	T	.	.	.	.	.	.	L	.	.	H	K	.
KT257998.1 ISU87	I	.	I	.	T	W	G	T	.	.	.	.	.	.	L	.	.	H	K	.
KT257995.1 ISU82	I	.	I	.	T	W	G	T	.	.	.	.	.	.	L	.	.	H	K	.
JX138234.1 e417-2	V	.	I	.	T	W	G	I	.	.	.	.	.	.	L	.	.	H	K	.
JX138236.1 A4699	V	.	I	.	T	W	G	A	.	.	.	.	.	.	L	.	.	H	.	.
AY262352.1 HB-2(sh)/2002	V	.	I	.	T	W	G	.	.	.	.	.	.	I	L	.	.	H	K	.	Mut9495 (V-I-L)
DI400976.1 KR 1020140036262-A/3	V	.	I	.	T	W	G	.	.	.	.	.	.	V	L	.	.	H	K	.	Mut9495 (V-X-X)
HW614274.1 JP 2014516041-A/3	V	.	I	.	T	W	G	.	.	.	.	.	.	V	L	.	.	H	K	.
KY488476.1 GDHY	V	.	I	.	T	W	G	.	.	.	.	.	.	V	L	.	.	H	K	.
KP771783.1 NVDC-R224-2014	V	.	I	.	T	W	G	.	.	.	.	.	.	V	L	.	.	H	K	.
KF815525.1 XJu-1	V	.	I	.	T	W	G	.	.	.	.	.	.	V	L	.	.	H	K	.
KP742987.1 TJbd14-2	V	.	I	.	T	W	G	.	.	.	.	.	.	V	L	.	.	H	K	.
KP742986.1 TJbd14-1	V	.	I	.	T	W	G	.	.	.	.	.	.	V	L	.	.	H	K	.
EU097706.1 NX06	V	.	I	.	T	W	G	.	.	.	.	.	.	V	L	.	.	H	K	.
EU097707.1 BJsy06	V	.	I	.	T	W	G	.	.	.	.	.	.	V	L	.	.	H	K	.
EU880432.2 JX2006	V	.	I	.	T	W	.	.	.	.	.	.	.	V	L	.	.	H	K	.
EU880436.2 XL2008	V	.	I	.	T	W	.	.	.	.	.	.	.	V	L	.	.	H	K	.
EF075945.1 HUB1	V	.	I	.	T	W	G	.	.	.	.	.	.	V	L	.	.	H	K	.
EF112446.1 HUB2	V	.	I	.	T	W	G	.	.	.	.	.	.	V	L	.	.	H	K	.
EF488048.1 pJX143	V	.	I	.	T	W	G	.	.	.	.	.	.	V	L	.	.	H	K	.
EU708726.1 JX143	V	.	I	.	T	W	G	.	.	.	.	.	.	V	L	.	.	H	K	.
EU109503.1 GD	V	.	I	.	T	W	G	.	.	.	.	.	.	V	L	.	.	H	K	.
FJ950744.1 BJSY-1	V	.	I	.	T	W	G	.	.	.	.	.	.	V	L	.	.	H	K	.
HM011104.1 BJSY07	V	.	I	.	T	W	G	.	.	.	.	.	.	V	L	.	.	H	K	.
FJ950745.1 BJBLZ	V	.	I	.	T	W	G	.	.	.	.	.	.	V	L	.	.	H	K	.
EF635006.1 HUN4	V	.	I	.	T	W	G	.	.	.	.	.	.	V	L	.	.	H	K	.
MF370557.1 FZ06A	V	.	I	.	T	W	G	.	.	.	.	.	.	V	L	.	.	H	K	.
GQ374442.1 GDBY1	V	.	I	.	T	W	G	.	.	.	.	.	.	V	L	.	.	H	K	.
KP793736.1 GD-HD	V	.	I	.	T	W	G	.	.	.	.	.	.	V	L	.	.	H	K	.
EF641008.1 JXwn06	V	.	I	.	T	W	G	.	.	.	.	.	.	V	L	.	.	H	K	.
MF187956.1 rJXwn06	V	.	I	.	T	W	G	.	.	.	.	.	.	V	L	.	.	H	K	.
EU860248.1 TJ	V	.	I	.	T	W	G	.	.	.	.	.	.	V	L	.	.	H	K	.
HQ233604.1 JXwn06-81c	V	.	I	.	T	W	G	.	.	.	.	.	.	V	L	.	.	H	K	.
EU106888.1 SHH	V	.	I	.	T	W	G	.	.	.	.	.	.	V	L	.	.	H	K	.
EU939312.1 JSyx	V	.	I	.	T	W	G	.	.	.	.	.	.	V	L	.	.	H	K	.
FJ889130.1 CWZ-1-F3	V	.	I	.	A	W	G	.	.	.	.	.	.	V	L	.	.	H	K	.
KP771777.1 NVDC-CQ4-2012	V	.	I	.	A	W	G	.	.	.	.	.	.	V	L	.	.	H	K	.
EU864233.1 TP	V	.	I	.	T	W	G	.	.	.	.	.	.	V	L	.	.	H	K	.
JN387271.1 GDQY1	V	.	I	.	T	W	G	.	.	.	.	.	.	V	L	.	.	H	K	.
GU232738.1 YN9	V	.	I	.	T	W	G	.	.	.	.	.	.	V	L	.	.	H	K	.
EF112445.1 JXA1	V	.	I	.	T	W	G	.	.	.	.	.	.	V	L	.	.	H	K	.
EU236259.1 HPBEDV	V	.	I	.	T	W	G	.	.	.	.	.	.	V	L	.	.	H	K	.
GU168569.1 08SDWF	V	.	I	.	T	W	G	.	.	.	.	.	.	V	L	.	.	H	K	.
EU825724.1 GD	V	.	I	.	T	W	G	.	.	.	.	.	.	V	L	.	.	H	K	.
FJ393459.1 07BJ	V	.	I	.	T	W	G	.	.	.	.	.	.	V	L	.	.	H	K	.
KP771775.1 NVDC-CQ3-2012	V	.	I	.	T	W	G	.	.	.	.	.	.	V	L	.	.	H	K	.
EF112447.1 HEB1	V	.	I	.	T	W	G	.	.	.	.	.	.	V	L	.	.	H	K	.
EU200961.1 Jiangxi-3	V	.	I	.	T	W	G	.	.	.	.	.	.	V	L	.	.	H	K	.
FJ889129.1 CBB-1-F3	V	.	I	.	T	W	G	.	.	.	.	.	.	V	L	.	.	H	K	.
KP771747.1 NVDC-CQ1-2012	V	.	I	.	T	W	G	.	.	.	.	.	.	V	L	.	.	H	K	.
HQ843179.1 HLM-09	V	.	I	.	T	W	G	.	.	.	.	.	.	V	L	.	.	H	K	.
HQ843180.1 SD-09	V	.	I	.	T	W	G	.	.	.	.	.	.	V	L	.	.	H	K	.
EU144079.1 SY0608	V	.	I	.	T	W	G	.	.	.	.	.	.	V	L	.	.	H	K	.
EU200962.1 Henan-1	V	.	I	.	T	W	G	.	.	.	.	.	.	V	L	.	.	H	K	.
EU860249.1 NM1	V	.	I	.	T	W	G	.	.	.	.	.	.	V	L	.	.	H	K	.
FJ393456.1 07NM	V	.	I	.	T	W	G	.	.	.	.	.	.	V	L	.	.	H	K	.
FJ393458.1 07HEBTJ	V	.	I	.	T	W	G	.	.	.	.	.	.	V	L	.	.	H	K	.
JX317648.1 HV	V	.	I	.	T	W	G	.	.	.	.	.	.	V	L	.	.	H	K	.
KP771776.1 NVDC-CQ2-2012	V	.	I	.	T	W	G	.	.	.	.	.	.	V	L	.	.	H	K	.
FJ797690.1 HN-HW	V	.	I	.	T	W	G	.	.	.	.	.	.	V	L	.	.	H	K	.
HQ843178.1 HLJ-09	V	.	I	.	T	W	G	.	.	.	.	.	.	V	L	.	.	H	K	.
HQ843181.1 SX-09	V	.	I	.	T	W	G	.	.	.	.	.	.	V	L	.	.	H	K	.
FJ393457.1 07HEN	V	.	I	.	T	W	G	.	.	.	.	.	.	V	L	.	.	H	K	.
FJ950747.1 BJSD	V	.	I	.	T	W	G	.	.	.	.	.	.	V	L	.	.	H	K	.
GU169411.1 08HuN	V	.	I	.	T	W	G	.	.	.	.	.	.	V	L	.	.	H	K	.
JX512910.1 SRV07	V	.	I	.	T	W	G	.	.	.	.	.	.	V	L	.	.	H	K	.
EU109502.1 LN	V	.	I	.	T	W	G	.	.	.	.	.	.	V	L	.	.	H	K	.
JX878379.1 SDA2	V	.	I	.	T	W	G	.	.	.	.	.	.	V	L	.	.	H	K	.
JX878380.1 SDA3	V	.	I	.	T	W	G	.	.	.	.	.	.	V	L	.	.	H	K	.
MF689000.1 HeN1201	V	.	I	.	T	W	G	.	.	.	.	.	.	V	L	.	.	H	K	.
KJ002451.1 HeNan-A1	V	.	I	.	T	W	G	.	.	.	.	.	.	V	L	.	.	H	K	.
MF766473.1 HeN1502	V	.	I	.	T	W	G	.	.	.	.	.	.	V	L	.	.	H	K	.
EU825723.1 BJ	V	.	I	.	T	W	G	.	.	.	.	.	.	V	L	.	.	H	K	.
KP771779.1 NVDC-NM-2008	V	.	I	.	T	W	G	.	.	.	.	.	.	V	L	.	.	H	K	.
EU624117.1 XH-GD	V	.	I	.	T	W	G	.	.	.	.	.	.	V	L	.	.	H	K	.
JX192633.1 10GZ-GD	V	.	I	.	T	W	G	.	.	.	.	.	.	V	L	.	.	H	K	.
JX215551.1 11FS11-GD	V	.	I	.	T	W	G	.	.	.	.	.	.	V	L	.	.	H	.	.
JX215554.1 11FS12-GD	V	.	I	.	T	W	G	.	.	.	.	.	.	V	L	.	.	H	.	.
JX235370.1 11GZ-GD	V	.	I	.	T	W	G	.	.	.	.	.	.	V	L	.	.	H	K	.
KP771757.1 NVDC-BJ8-2012	V	.	I	.	T	W	G	.	.	.	.	.	.	V	L	.	.	H	K	.
KP771758.1 NVDC-BJ7-2012	V	.	I	.	T	W	G	.	.	.	.	.	.	V	L	.	.	H	K	.
KP771755.1 NVDC-CQ-2008	V	.	I	.	T	W	G	.	.	.	.	.	.	V	L	.	.	H	K	.
MF818049.1 SC/NJ 2016	V	.	I	.	T	W	G	.	.	.	.	.	.	V	L	.	.	H	.	.
HM853673.2 WUH3	V	.	I	.	T	W	G	.	.	.	.	.	.	V	L	.	.	H	K	.
GU461292.1 AH0701	V	.	I	.	T	W	G	.	.	.	.	.	.	V	L	.	.	H	K	.
KP771754.1 NVDC-HeB-2008	V	.	I	.	T	W	G	.	.	.	.	.	.	V	L	.	.	H	K	.
GQ374441.1 GDQJ	V	.	I	.	T	W	G	.	.	.	.	.	.	V	L	.	.	H	K	.
KY761966.1 FZ16A	V	.	I	.	T	W	G	.	.	.	.	.	.	V	L	.	.	H	K	.
FJ394029.1 07QN	V	.	I	.	T	W	G	.	.	.	.	.	.	V	L	.	.	H	K	.
GQ359108.1 SD-CXA/2008	V	.	I	.	T	W	G	.	.	.	.	.	.	V	L	.	.	H	K	.
HQ315837.1 SY0909	V	.	I	.	T	W	G	.	.	.	.	.	.	V	L	.	.	H	K	.
FJ548854.1 JXA1 P10	V	.	I	.	T	W	G	.	.	.	.	.	.	V	L	.	.	H	K	.
JQ326271.1 WUH4	V	.	I	.	T	W	G	.	.	.	.	.	.	V	L	.	.	H	K	.
KU842720.1 Hanvet1.vn	V	.	I	.	T	W	G	.	.	.	.	.	.	V	L	.	.	H	K	.
KU950370.1 HENPDS-2	V	.	I	.	T	W	G	.	.	.	.	.	.	V	L	.	.	H	K	.
JX912249.1 GX1003	V	.	I	.	T	W	G	.	.	.	.	.	.	V	L	.	.	H	K	.
KP771738.1 NVDC-SD1-2014	V	.	I	.	T	W	G	.	.	.	.	.	.	V	L	.	.	H	K	.
KY488473.1 GDZQ	V	.	I	.	T	W	G	.	.	.	.	.	.	V	L	.	.	H	K	.
KY488474.1 HNHK2	V	.	I	.	T	W	G	.	.	.	.	.	.	V	L	.	.	H	K	.
KY498542.1 GDST	V	.	I	.	T	W	G	.	.	.	.	.	.	V	L	.	.	H	K	.
KY488475.1 HNHK1	V	.	I	.	T	W	G	.	.	.	.	.	.	V	L	.	.	H	K	.
KP179402.1 NT1	V	.	I	.	T	W	G	.	.	.	.	.	.	V	L	.	.	H	K	.
KP179403.1 NT2	V	.	I	.	T	W	G	.	.	.	.	.	.	V	L	.	.	H	K	.
KP179404.1 NT3	V	.	I	.	T	W	G	.	.	.	.	.	.	V	L	.	.	H	K	.
JQ955658.1 GX1002	V	.	I	.	T	W	G	.	.	.	.	.	.	V	L	.	.	H	K	.
KT022071.1 HNxa14	V	.	I	.	T	W	G	.	.	.	.	.	.	V	L	.	.	H	K	.
KP771752.1 HEB 20130008-14	V	.	I	.	T	W	G	.	.	.	.	.	.	V	L	.	.	H	K	.
KJ591659.1 HEB-2013	V	.	I	.	T	W	G	.	.	.	.	.	.	V	L	.	.	H	K	.
KP998478.1 FJZH	V	.	I	.	T	W	G	.	.	.	.	.	.	V	L	.	.	H	K	.
HQ401282.1 Shaanxi-2	V	.	I	.	T	W	G	.	.	.	.	.	.	V	L	.	.	H	K	.
KP162169.1 HB-XL	V	.	I	.	T	W	G	.	.	.	.	.	.	V	L	.	.	H	K	.
JX217036.1 11NZ-GD	V	.	I	.	T	W	G	.	.	.	.	.	.	V	L	.	.	H	K	.
JX235367.1 11XX-GD	V	.	I	.	T	W	G	.	.	.	.	.	.	V	L	.	.	H	K	.
KP771756.1 NVDC-BJ9-2012	V	.	I	.	T	W	G	.	.	.	.	.	.	V	L	.	.	H	K	.
KP771781.1 NVDC-HuNCS-2014	V	.	I	.	T	W	G	.	.	.	.	.	.	V	L	.	.	H	K	.
KP771740.1 NVDC-SXJC-2013	V	.	I	.	T	W	G	.	.	.	.	.	.	V	L	.	.	H	K	.
KP771780.1 NVDC-13SXJC-2014	V	.	I	.	T	W	G	.	.	.	.	.	.	V	L	.	.	H	K	.
KU950373.1 HENZK-1	V	.	I	.	T	W	G	.	.	.	.	.	.	V	L	.	.	H	K	.
JX235366.1 11SH1-GD	V	.	I	.	T	W	G	.	.	.	.	.	.	V	L	.	.	H	K	.
KP771768.1 NVDC-SD2-2012	V	.	I	.	T	W	G	.	.	.	.	.	.	V	L	.	.	H	K	.
KP771749.1 NVDC-HeB1-2011	V	.	I	.	T	W	G	.	.	.	.	.	.	V	L	.	.	H	K	.
KP771736.1 NVDC-shh01-2014	V	.	I	.	T	W	G	.	.	.	.	.	.	V	L	.	.	H	K	.
KP998477.1 FJCH	V	.	I	.	T	W	G	.	.	.	.	.	.	V	L	.	.	H	K	.
KT022072.1 HNyc13	V	.	I	.	T	W	G	.	.	.	.	.	.	V	L	.	.	H	K	.
GU232735.1 KP	V	.	I	.	T	W	G	.	.	.	.	.	.	V	L	.	.	H	K	.
KP771762.1 NVDC-BJ3-2012	V	.	I	.	T	W	G	.	.	.	.	.	.	V	L	.	.	H	K	.
JF748717.1 YD	V	.	I	.	T	W	G	.	.	.	.	.	.	V	L	.	.	H	K	.
KP771759.1 NVDC-BJ6-2012	V	.	I	.	T	W	G	.	.	.	.	.	.	V	L	.	.	H	K	.
KP771761.1 NVDC-BJ4-2012	V	.	I	.	T	W	G	.	.	.	.	.	.	V	L	.	.	H	K	.
KP771760.1 NVDC-BJ5-2012	V	.	I	.	T	W	G	.	.	.	.	.	.	V	L	.	.	H	K	.
KY488472.1 GDMM	V	.	I	.	T	W	G	.	.	.	.	.	.	V	L	.	.	H	K	.
KM261784.1 HB2014001	V	.	I	.	T	W	G	.	.	.	.	.	.	V	L	.	.	H	K	.
KP771750.1 NVDC-MD2-2013	V	.	I	.	T	W	G	.	.	.	.	.	.	V	L	.	.	H	K	.
KP771751.1 NVDC-MD1-2013	V	.	I	.	T	W	G	.	.	.	.	.	.	V	L	.	.	H	K	.
KP771741.1 NVDC-SDXX-2013	V	.	I	.	T	W	G	.	.	.	.	.	.	V	L	.	.	H	K	.
JX235365.1 11SH-GD	V	.	I	.	T	W	G	.	.	.	.	.	.	V	L	.	.	H	K	.
KP330232.1 HUN-2014	V	.	I	.	T	W	G	.	.	.	.	.	.	V	L	.	.	H	K	.
KP771742.1 NVDC-HBCZ-2013	V	.	I	.	T	W	G	.	.	.	.	.	.	V	L	.	.	H	K	.
JQ663556.1 10-10QN	V	.	I	.	T	W	G	.	.	.	.	.	.	V	L	.	.	H	K	.
GQ857656.1 SX-1	V	.	I	.	T	W	G	.	.	.	.	.	.	V	L	.	.	H	K	.
EU880431.2 GS2008	V	.	I	.	T	W	.	.	.	.	.	.	.	V	L	.	.	H	K	.
EU880433.2 GD2007	V	.	I	.	T	W	.	.	.	.	.	.	.	V	L	.	.	H	K	.
EU880437.2 HN2007	V	.	I	.	T	W	.	.	.	.	.	.	.	V	L	.	.	H	K	.
EU880434.2 SX2007	V	.	I	.	T	W	.	.	.	.	.	.	.	V	L	.	.	H	K	.
EU880435.2 YN2008	V	.	I	.	T	W	.	.	.	.	.	.	.	V	L	.	.	H	K	.
EF517962.1 HuN	V	.	I	.	T	W	G	.	.	.	.	.	.	V	L	.	.	H	K	.
JF268672.1 09SC	V	.	I	.	T	W	G	.	.	.	.	.	.	V	L	.	.	H	K	.
JF268682.1 09HUB1	V	.	I	.	T	W	G	.	.	.	.	.	.	V	L	.	.	H	K	.
JF268683.1 09HUB2	V	.	I	.	T	W	G	.	.	.	.	.	.	V	L	.	.	H	K	.
GU168568.1 09HUB5	I	.	I	.	T	W	G	.	.	.	.	.	.	V	L	.	.	H	K	.
HM016159.1 ZP-1	V	.	I	.	T	W	G	.	.	.	.	.	.	V	L	.	.	H	K	.
JN256115.1 SD0901	V	.	I	.	T	W	G	.	.	.	.	.	.	V	L	.	.	H	K	.
JF268678.1 09SD	V	.	I	.	T	W	G	.	.	.	.	.	.	V	L	.	.	H	K	.
JF268679.1 09HEB	V	.	I	.	T	W	G	.	.	.	.	.	.	V	L	.	.	H	K	.
HM189676.1 HLJHL	V	.	I	.	T	W	G	.	.	.	.	.	.	V	L	.	.	H	K	.
JF268677.1 09DB1	V	.	I	.	T	W	G	.	.	.	.	.	.	V	L	.	.	H	K	.
JF268681.1 09DB2	V	.	I	.	T	W	G	.	.	.	.	.	.	V	L	.	.	H	K	.
JQ663554.1 10-10JL	V	.	I	.	T	W	G	.	.	.	.	.	.	V	L	.	.	H	K	.
FJ950746.1 BJPG	V	.	I	.	T	W	G	.	.	.	.	.	.	V	L	.	.	H	K	.
KY488478.1 GDQY	V	.	I	.	T	W	G	.	.	.	.	.	.	V	L	.	.	H	K	.
HM214915.1 GX09-32	V	.	I	.	T	W	G	.	.	.	.	.	.	V	L	.	.	H	K	.
EU864231.1 CG	V	.	I	.	T	W	G	.	.	.	.	.	.	V	L	.	.	H	K	.
GU454850.1 GDQY2	V	.	I	.	T	W	G	.	.	.	.	.	.	V	L	.	.	H	K	.
KY488471.1 GDGZ	V	.	I	.	T	W	G	.	R	.	.	.	.	V	L	.	.	H	K	.
KY488470.1 GDJM	V	.	I	.	T	W	G	.	.	.	.	.	.	V	L	.	.	H	K	.
KP771735.1 NVDC-SHH02-2014	V	.	I	.	T	W	G	.	.	.	.	.	.	V	L	.	.	H	K	.
JF268674.1 09HUN2	V	.	I	.	T	W	G	.	.	.	.	.	.	V	L	.	.	H	K	.
KX650082.1 RVB-581	V	.	I	.	T	W	G	.	.	.	.	.	.	V	L	.	.	H	K	.
KX766378.1 HN07-1	V	.	I	.	T	W	G	.	.	.	.	.	.	V	L	.	.	H	K	.
EU187484.1 WUH1	V	.	I	.	T	W	G	.	.	.	.	.	.	V	L	.	.	H	K	.
KP771753.1 HEB 20130008-13	V	.	I	.	T	W	G	.	.	.	.	.	.	V	L	.	.	H	K	.
JN836553.1 SCwhn09CD	V	.	I	.	T	W	G	.	.	.	.	.	.	V	L	.	.	H	K	.
GU168567.1 09HUB7	V	.	I	.	T	W	G	.	.	.	.	.	.	V	L	.	.	H	K	.
JF268676.1 09BJ	V	.	I	.	T	W	G	.	.	.	.	.	.	V	L	.	.	H	K	.
KP771744.1 NVDC-HeB2-2013	V	.	I	.	T	W	G	.	.	.	.	.	.	V	L	.	.	H	K	.
KP771745.1 NVDC-HeB1-2013	V	.	I	.	T	W	G	.	.	.	.	.	.	V	L	.	.	H	K	.
HM016158.1 JN-HS	V	.	I	.	T	W	G	.	.	.	.	.	.	V	L	.	.	H	K	.
HQ315835.1 BB0907	V	.	I	.	T	W	G	.	.	.	.	.	.	V	L	.	.	H	K	.
KM453699.1 BB0907-F44	V	.	I	.	T	W	G	.	.	.	.	.	.	V	L	.	.	H	K	.
KM453698.1 BB0907-s34	V	.	I	.	T	W	G	.	.	.	.	.	.	V	L	.	.	H	K	.
JF268680.1 09HEN2	V	.	I	.	T	W	G	.	.	.	.	.	.	V	L	.	.	H	K	.
JF268675.1 09JS	L	.	I	.	T	W	G	.	.	.	.	.	.	V	L	.	.	H	K	.
JF268684.1 09HEN1	V	.	I	.	T	W	G	.	.	.	.	.	.	V	L	.	.	H	K	.
JQ663553.1 10-10HEB-3	V	.	I	.	T	W	G	.	.	.	.	.	.	V	L	.	.	H	K	.
JQ663559.1 10-10GX-2	V	.	I	.	T	W	G	.	.	.	.	.	.	V	L	.	.	H	K	.
JQ663552.1 10-10HEB-2	V	.	I	.	T	W	G	.	.	.	.	.	.	V	L	.	.	H	K	.
JN626287.1 BH58/10	V	.	I	.	T	W	G	.	.	.	.	.	.	V	L	.	.	H	K	.
JQ663565.1 10-10LW5-1	V	.	I	.	T	W	G	.	.	.	.	.	.	V	L	.	.	H	K	.
JQ663564.1 10-LW3-7	V	.	I	.	T	W	G	.	.	.	.	.	.	V	L	.	.	H	K	.
JQ663566.1 10-LW6-6	V	.	I	.	T	W	G	.	.	.	.	.	.	V	L	.	.	H	K	.
JQ663557.1 10-LW1-13	V	.	I	.	T	W	G	.	.	.	.	.	.	V	L	.	.	H	K	.
JQ663563.1 10-LW2-6	V	.	I	.	T	W	G	.	.	.	.	.	.	V	L	.	.	H	K	.
JQ663568.1 10-LW8-1	V	.	I	.	T	W	G	.	.	.	.	.	.	V	L	.	.	H	K	.
JQ663567.1 10-LW7-1	V	.	I	.	T	W	G	.	.	.	.	.	.	V	L	.	.	H	K	.
KF735060.1 HP/Thailand/19500LL/2010	V	.	I	.	T	W	G	.	.	.	.	.	.	V	L	.	.	H	K	.
JQ663546.1 10-10FUJ-1	V	.	I	.	T	W	G	.	.	.	.	.	.	V	L	.	.	H	K	.
JQ663551.1 10-10HEB-1	V	.	I	.	T	W	G	.	.	.	.	.	.	V	L	.	.	H	K	.
JQ663562.1 10-10GX-5	V	.	I	.	T	W	G	.	.	.	.	.	.	V	L	.	.	H	K	.
JQ663543.1 10-10BJ-2	V	.	I	.	T	W	G	.	.	.	.	.	.	V	L	.	.	H	K	.
JQ663561.1 10-10GX-4	V	.	I	.	T	W	G	.	.	.	.	.	.	V	L	.	.	H	K	.
JQ309823.1 GX10-48	V	.	I	.	T	W	G	.	.	.	.	.	.	V	L	.	.	H	K	.
JQ663542.1 10-10BJ-3	V	.	I	.	T	W	G	.	.	.	.	.	.	V	L	.	.	H	K	.
JQ663544.1 10-10BJ-4	V	.	I	.	T	W	G	.	.	.	.	.	.	V	L	.	.	H	K	.
JQ663558.1 10-10GX-1	V	.	I	.	T	W	G	.	.	.	.	.	.	V	L	.	.	H	K	.
JQ309822.1 GX10-42	V	.	I	.	T	W	G	.	.	.	.	.	.	V	L	.	.	H	K	.
JQ663560.1 10-10GX-3	V	.	I	.	T	W	G	.	.	.	.	.	.	V	L	.	.	H	K	.
JQ663541.1 10-10BJ-1	V	.	I	.	T	W	G	.	.	.	.	.	.	V	L	.	.	H	K	.
JQ663545.1 10-10BJ-5	V	.	I	.	T	W	G	.	.	.	.	.	.	V	L	.	.	H	K	.
JQ663555.1 10-10SD	V	.	I	.	T	W	G	.	.	.	.	.	.	V	L	.	.	H	K	.
JQ663550.1 10-10FUJ-5	V	.	I	.	T	W	G	.	R	.	.	.	.	V	L	.	.	H	K	.
KP771765.1 NVDC-HeB2-2011	V	.	I	.	T	W	G	.	.	.	.	.	.	V	L	.	.	H	K	.
KP771767.1 NVDC-YN-2011	V	.	I	.	T	W	G	.	.	.	.	.	.	V	L	.	.	H	K	.
JX192635.1 10FS1-GD	V	.	I	.	T	W	G	.	.	.	.	.	.	V	L	.	.	H	K	.
JX192638.1 10SS-GD	V	.	I	.	T	W	G	.	.	.	.	.	.	V	L	.	.	H	K	.
JX215553.1 10HD-GD	V	.	I	.	T	W	G	.	.	.	.	.	.	V	L	.	.	H	K	.
JX192637.1 10SJ-GD	V	.	I	.	T	W	G	.	.	.	.	.	.	V	L	.	.	H	K	.
JX215552.1 10QY-GD	V	.	I	.	T	W	G	.	.	.	.	.	.	V	L	.	.	H	K	.
KP771770.1 NVDC-HuN-2011	V	.	I	.	T	W	G	.	.	.	.	.	.	V	L	.	.	H	K	.
JQ663548.1 10-10FUJ-3	V	.	I	.	T	W	G	.	.	.	.	.	.	V	L	.	.	H	K	.
JQ663549.1 10-10FUJ-4	V	.	I	.	T	W	G	.	.	.	.	.	.	V	L	.	.	H	K	.
JQ663540.1 10-10JX	V	.	I	.	T	W	G	.	.	.	.	.	.	V	L	.	.	H	K	.
JQ663547.1 10-10FUJ-2	V	.	I	.	T	W	G	.	.	.	.	.	.	V	L	.	.	H	K	.
JF796180.1 FS	V	.	I	.	T	W	G	.	R	.	.	.	.	V	L	.	.	H	K	.
KP771763.1 NVDC-BJ2-2012	V	.	I	.	T	W	G	.	.	.	.	.	.	V	L	.	.	H	K	.
KP771764.1 NVDC-BJ1-2012	V	.	I	.	T	W	G	.	.	.	.	.	.	V	L	.	.	H	K	.
JF748718.1 DC	A	.	I	.	T	W	G	.	.	.	.	.	.	V	L	.	.	H	K	.
JX192639.1 10ZQ-GD	V	.	I	.	T	W	G	.	.	.	.	.	.	V	L	.	.	H	K	.
JX317649.1 JX	V	.	I	.	T	W	G	.	.	.	.	.	.	V	L	.	.	H	K	.
KP771772.1 NVDC-HeB2-2012	V	.	I	.	T	W	G	.	.	.	.	.	.	V	L	.	.	H	K	.
KJ855518.1 Shanxi-6	V	.	I	.	T	W	G	.	.	.	.	.	.	V	L	.	.	H	K	.
KC527830.1 GD-2011	V	.	I	.	T	W	G	.	.	.	.	.	.	V	L	.	.	H	K	.
JX192636.1 10BY-GD	V	.	I	.	T	W	G	.	.	.	.	.	.	V	L	.	.	H	K	.
KF751237.1 BJ1102	V	.	I	.	T	W	G	.	.	.	.	.	.	V	L	.	.	H	K	.
JX192634.1 10FS-GD	V	.	I	.	T	W	G	.	R	.	.	.	.	V	L	.	.	H	K	.
KP771766.1 NVDC-GD-2011	V	.	I	.	T	W	G	.	.	.	.	.	.	V	L	.	.	H	K	.
KP771771.1 NVDC-HeN-2012	V	.	I	.	T	W	G	.	.	.	.	.	.	V	L	.	.	H	K	.
KP771739.1 NVDC-SC1-2014	V	.	I	.	T	W	G	.	.	.	.	.	.	V	L	.	.	H	K	.
KP771782.1 NVDC-R38-2014	V	.	I	.	T	W	G	.	.	.	.	.	.	V	L	.	.	H	K	.
KP771746.1 NVDC-CQ1-2011	V	.	I	.	T	W	G	.	.	.	.	.	.	V	L	.	.	H	K	.
KP771774.1 NVDC-CQ3-2011	V	.	I	.	T	W	G	.	.	.	.	.	.	V	L	.	.	H	K	.
KP998479.1 FJOU	V	.	I	.	T	W	G	.	.	.	.	.	.	V	L	.	.	H	K	.
HM214914.1 GX09-29	V	.	I	.	T	W	G	.	.	.	.	.	.	V	L	.	.	H	K	.
KJ534542.1 Henan-A7	V	.	I	.	T	W	G	.	.	.	.	.	.	V	L	.	.	H	K	.
KJ534543.1 Henan-A8	V	.	I	.	T	W	G	.	.	.	.	.	.	V	L	.	.	H	K	.
KT804696.1 FJYR	V	.	I	.	T	W	G	.	.	.	.	.	.	V	L	.	.	H	K	.
KY488479.1 GDSG	V	.	I	.	T	W	G	.	.	.	.	.	.	V	L	.	.	H	K	.
MF766470.1 HeN1301	V	.	I	.	T	W	G	.	.	.	.	.	.	V	L	.	.	H	K	.
KR149645.1 JXja15	V	.	I	.	T	W	G	.	.	.	.	.	.	V	L	.	.	H	K	.
JF268673.1 09HUN1	V	.	I	.	T	W	G	.	R	.	.	.	.	V	L	.	.	H	K	.
EU678352.2 WUH2	V	.	I	.	T	W	G	.	.	.	.	.	.	V	L	.	.	H	K	.
KY488477.1 GDHZ	V	.	I	.	T	W	G	.	.	.	.	.	.	V	L	.	.	H	K	.
KU950375.1 HENZZ-8	V	.	I	.	T	W	G	.	.	.	.	.	.	V	L	.	.	H	K	.
HM214913.1 GX09-16	V	.	.	.	T	W	G	.	.	.	.	.	.	V	L	.	.	H	.	.
KJ534540.1 Henan-A5	V	.	I	.	T	W	G	.	.	.	.	.	.	V	L	.	.	H	K	.
KJ534541.1 Henan-A6	V	.	I	.	T	W	G	.	.	.	.	.	.	V	L	.	.	H	K	.
KU201579.1 QH-08	V	.	I	.	T	W	G	.	.	.	.	.	.	V	L	.	.	H	K	.
AY150312.1 PRRSV HB-1(sh)/2002	V	.	I	.	T	W	G	.	.	.	.	.	.	V	L	.	.	H	K	.
EU360130.1 HB-1/3.9	V	.	I	.	T	W	G	.	.	.	.	.	.	V	L	.	.	H	K	.
HQ233605.1 HB-1/3.9c	V	.	I	.	T	W	G	.	.	.	.	.	.	V	L	.	.	H	K	.
KF751238.1 LN1101	V	.	I	.	T	W	G	.	R	.	.	.	.	V	L	.	.	H	K	.
FJ536165.1 NB/04	V	.	I	.	T	W	G	.	.	.	.	.	.	V	L	.	.	H	K	.
KF287140.1 HK13	V	.	I	.	T	W	G	.	.	.	.	.	.	V	L	.	.	H	K	.
KF287132.1 HK1	V	.	I	.	T	W	G	.	.	.	.	.	.	V	L	.	.	H	K	.
KF287136.1 HK7	V	.	I	.	T	W	G	.	.	.	.	.	.	V	L	.	.	H	K	.
KF287134.1 HK4	V	.	I	.	T	W	G	.	.	.	.	.	.	V	L	.	.	H	K	.
GQ351601.1 BJ0706	V	.	I	.	T	W	G	.	.	.	.	.	.	V	L	.	.	H	K	.
GU269541.1 GD3	V	.	I	.	T	W	G	.	.	.	.	.	.	V	L	.	.	H	K	.
KF287139.1 HK12	V	.	I	.	T	W	G	.	.	.	.	.	.	V	L	.	.	H	K	.
EU864232.1 SHB	V	.	I	.	T	W	G	.	.	.	.	.	.	V	L	.	.	H	K	.
HQ315836.1 NT0801	V	.	I	.	T	W	G	.	.	.	.	.	.	V	L	.	.	H	K	.
JX880029.1 NJ-1106	V	.	I	.	T	W	G	.	.	.	.	.	.	V	L	.	.	H	K	.
KP771784.1 NVDC-SD4-2014	V	.	I	.	T	W	G	.	.	.	.	.	.	V	L	.	.	H	K	.
KJ002452.1 HeNan-A2	V	.	I	.	T	W	G	.	.	.	.	.	.	V	L	.	.	H	K	.
KY373218.1 SXF105	V	.	I	.	T	W	G	.	.	.	.	.	.	V	L	.	.	H	K	.
KP771737.1 NVDC-SD6-2014	V	.	I	.	T	W	G	.	.	.	.	.	.	V	L	.	.	H	K	.
MF770574.1 17-ZJ-HZ	V	.	I	.	T	W	G	.	.	.	.	.	.	V	L	.	.	H	K	.
KT819203.1 SCwhn14DY	V	.	I	.	T	W	G	.	.	.	H	.	.	V	L	.	.	H	K	.
KJ019330.1 Henan-A3	V	.	I	.	T	W	G	.	.	.	.	.	.	V	L	.	.	H	K	.
KJ534539.1 Henan-A4	V	.	I	.	T	W	G	.	.	.	.	.	.	V	L	.	.	H	K	.
KP771773.1 NVDC-HeB1-2012	V	.	T	.	T	W	G	.	.	.	.	.	.	V	L	.	.	H	K	.
KM189443.1 SC2012	V	.	I	.	A	W	G	.	.	.	.	.	.	V	L	.	.	H	K	.
JX192632.1 10HN-GD	V	.	I	.	T	W	G	.	.	.	.	.	.	V	L	.	.	H	K	.
KY373216.1 AHBZ	V	.	I	.	T	W	G	.	.	.	.	.	.	V	L	.	.	H	K	.
KT180169.1 XF1129	V	.	I	.	T	W	G	.	.	.	.	.	.	V	L	.	.	H	K	.
KT358728.1 GZgy15-1	V	.	I	.	T	W	G	.	.	.	.	.	.	V	L	.	.	H	K	.
KT351740.1 HLJB1	V	.	I	.	T	W	G	.	.	.	.	.	.	V	L	.	.	H	K	.
JQ715697.1 NVDC-GD2-2011	V	.	I	.	T	W	G	.	.	.	.	.	.	V	L	.	.	H	K	.
KP998475.1 FJE1	V	.	I	.	T	W	G	.	.	.	.	.	.	V	L	.	.	H	K	.
KJ747052.1 YN-1	V	.	I	.	T	W	G	.	.	.	.	.	.	V	L	.	.	H	K	.
KP780881.1 14LY01-FJ	V	.	I	.	T	W	G	.	.	.	.	.	.	V	L	.	.	H	K	.
KU215417.1 15LY02-FJ	V	.	I	.	T	W	G	.	.	.	.	.	.	V	L	.	.	H	K	.
KP780882.1 14LY02-FJ	V	.	I	.	T	W	G	.	.	.	.	.	.	V	L	.	.	H	K	.
KU215416.1 15LY01-FJ	V	.	I	.	T	W	G	.	.	.	.	.	.	V	L	.	.	H	K	.
KP860911.1 FJW05	V	.	I	.	T	W	G	.	.	.	.	.	.	V	L	.	.	H	K	.
KT033733.1 QH-1(sh)/2008	V	.	I	.	T	W	G	.	.	.	.	.	.	V	L	.	.	H	K	.
KF287133.1 HK2	V	.	I	.	T	W	G	.	.	.	.	.	.	V	L	.	.	H	K	.
KX169191.1 FJ1402	V	.	I	.	A	W	G	.	.	.	.	.	.	V	L	.	.	H	K	.
FJ899592.1 Clone20	V	.	I	.	T	W	G	T	.	.	.	.	.	L	L	.	.	H	K	.	Mut889495 (X-X-X)
DQ459471.1 S1	V	.	I	.	T	W	G	T	.	.	.	.	.	I	L	.	.	H	K	.
FJ175687.1 PRRSV01	V	.	I	.	T	W	G	T	.	.	.	.	.	I	L	.	.	H	K	.
EF153486.1 CC-1	V	.	I	.	T	W	G	T	.	.	.	.	.	L	L	.	.	H	K	.
JN864948.1 DY	V	.	I	.	T	W	G	T	.	.	.	.	.	I	L	.	.	H	K	.
JX138235.1 CP07-401-9	V	.	I	.	T	W	G	T	.	.	.	.	.	L	L	.	.	H	K	.
AY585241.1 PL97-1	V	.	I	.	T	W	G	T	.	.	.	.	.	L	L	.	.	H	K	.
AY612613.1 PL97-1/LP1	V	.	I	.	T	W	G	T	.	.	.	.	.	L	L	.	.	H	K	.
JX857698.1 YN-2011	V	.	I	.	T	W	G	T	.	.	.	.	.	V	L	.	.	H	K	.
GQ914997.1 SD1-100	V	.	I	.	T	W	G	T	.	.	.	.	.	I	L	.	.	H	K	.
AY457635.1 HN1	V	.	I	.	T	W	G	T	.	.	.	.	.	I	L	.	.	H	K	.
KP998428.1 TY	V	.	I	.	T	W	G	T	.	.	.	.	.	I	L	.	.	H	K	.
JX044140.1 VR2385	V	.	I	.	T	W	G	T	.	.	.	.	.	V	L	.	.	H	K	.
AF184212.1 SP	V	.	I	.	T	W	G	I	.	.	.	.	.	V	L	.	.	H	K	.
DQ779791.1 Prime Pac	V	.	I	.	T	W	G	I	.	.	.	.	.	V	L	.	.	H	K	.
GQ330474.2 APRRS	V	.	I	.	T	W	G	I	.	.	.	.	.	V	L	.	.	H	K	.
KP998417.1 319	V	.	I	.	T	W	G	T	.	.	.	.	.	I	L	.	.	H	K	.
JX177644.1 JL-04/12	V	.	I	.	T	W	G	A	.	.	.	.	.	V	L	.	.	H	K	.
JQ715698.1 NVDC-JS2-2011	V	.	I	.	T	W	G	G	.	.	.	.	.	V	L	.	.	H	K	.
KT445876.1 HNP5	V	.	I	.	T	W	G	A	.	.	.	.	.	V	L	.	.	H	K	.
KP771778.1 NVDC-BJ1-2011	V	.	I	.	T	W	G	I	.	.	.	.	.	V	L	.	.	H	K	.
KP771769.1 NVDC-SD1-2012	V	.	I	.	T	W	G	A	.	.	.	.	.	V	L	.	.	H	K	.
KP771748.1 NVDC-BJ2-2011	V	.	I	.	T	W	G	I	.	.	.	.	.	V	L	.	.	H	K	.
MF766471.1 HeN1401	V	.	I	.	S	W	G	I	.	.	.	.	.	V	L	.	.	H	K	.
KF287138.1 HK11	G	.	.	.	A	W	G	I	.	.	.	.	.	V	L	.	.	H	.	.
KP998408.1 HC120821-LL	T	.	I	.	T	W	G	T	.	.	.	.	.	I	L	.	.	H	K	.
KP283399.1 MN11B	V	.	I	.	S	W	G	T	.	.	.	.	.	I	T	.	.	H	K	.
KP283400.1 MN9B	V	.	I	.	S	W	G	T	.	.	.	.	.	I	I	.	.	H	K	.
KP283408.1 Minnesota9A	V	.	I	.	S	W	G	T	.	.	.	.	.	I	I	.	.	H	K	.
KT257975.1 ISU28	V	.	I	.	S	W	G	A	.	.	.	.	.	I	T	.	.	H	K	.
KT257992.1 ISU73	A	.	I	.	A	W	G	T	.	.	.	.	.	I	I	.	.	H	K	.
KT258008.1 SDSU26	V	.	I	.	P	W	G	T	.	.	.	.	.	I	I	.	.	H	K	.
KT258006.1 SDSU58	V	.	I	.	S	W	G	A	.	.	.	.	.	I	I	.	.	H	K	.
KT258007.1 SDSU62	V	.	I	.	S	W	G	A	.	.	.	.	.	I	I	.	.	H	K	.
KT257987.1 ISU68	V	.	I	.	S	W	G	T	.	.	.	.	.	I	I	.	.	H	K	.
KT257983.1 ISU47	V	.	I	.	S	W	G	T	.	.	.	.	.	I	I	.	.	H	K	.
KU523367.1 WUH6	V	.	I	.	S	W	G	I	.	.	.	.	.	V	L	.	.	H	K	.
KT257986.1 ISU67	V	.	I	.	S	W	G	I	.	.	.	.	.	V	S	.	.	H	K	.
MF326988.1 IA/2013/ISU-1	V	.	I	.	A	W	G	T	.	.	.	.	.	I	I	.	.	H	K	.
JX138233.1 CP07-626-2	A	.	I	.	T	W	G	I	.	.	.	.	.	I	L	.	.	H	K	.
AY585241.1 PL97-1
AY612613.1 PL97-1/LP1
JX857698.1 YN-2011
GQ914997.1 SD1-100
KC862578.1 DK-2004-1-7-Pl
KC862576.1 DK-1997-19407B
KU131564.1 SD95-47 P83
KP998474.1 FJSD
KT257944.1 14-60
KT257945.1 14-64
KT257946.1 14-67
KT257947.1 14-68
KC862577.1 DK-2011-030311-1
AF176348.2 PA8
FJ524377.1 pV7-myc
FJ524376.1 V7-HA-myc
AY457635.1 HN1
KC862580.1 DK-2010-10-7-1
AF046869.1 NC001961.1 16244B 2/18/97(Nebraska)
EU880441.2 GS2002
EU880442.2 GS2003
EU880443.3 GS2004
KC862575.1 DK-2012-01-11-3
KC862583.1 DK-2010-10-4-1
KF183946.1 DK-2010-10-13-1
KF183947.1 DK-2011-88005-A8-Pl
KF771273.1 GZ1101
EF532816.1 ISU-P
KP998405.1 cw46
KP998411.1 PD119
KP998428.1 TY
KP998429.1 WSV
KP998420.1 NT
KP998424.1 TY1
AB811787.1 Jam2
JX258843.1 SD23983
KU131561.1 SD02-10 P83
KC862584.1 DK-2003-2-3
KC862585.1 DK-2004-2-1
KC862582.1 DK-2008-10-1-3
HV349765.1 JP 2011103883-A/23
JX044140.1 VR2385
DQ473474.1 LMY
AF184212.1 SP
DQ779791.1 Prime Pac
GQ330474.2 APRRS
HV349764.1 JP 2011103883-A/22:
KP998417.1 319
KC862579.1 DK-2010-10-1-2
DI400976.1 KR 1020140036262-A/3
HW614274.1 JP 2014516041-A/3
KY488476.1 GDHY
KP771783.1 NVDC-R224-2014
KF815525.1 XJu-1
KP742987.1 TJbd14-2
KP742986.1 TJbd14-1
EU097706.1 NX06
EU097707.1 BJsy06
EU880432.2 JX2006
EU880436.2 XL2008
EF075945.1 HUB1
EF112446.1 HUB2
EF488048.1 pJX143
EU708726.1 JX143
EU109503.1 GD
FJ950744.1 BJSY-1
HM011104.1 BJSY07
FJ950745.1 BJBLZ
EF635006.1 HUN4
MF370557.1 FZ06A
GQ374442.1 GDBY1
KP793736.1 GD-HD
EF641008.1 JXwn06
MF187956.1 rJXwn06
EU860248.1 TJ
HQ233604.1 JXwn06-81c
EU106888.1 SHH
EU939312.1 JSyx
FJ889130.1 CWZ-1-F3
KP771777.1 NVDC-CQ4-2012
EU864233.1 TP
JN387271.1 GDQY1
JN387272.1 GDQY1VP65
GU232736.1 TP P60
GU232737.1 TP P90
GU232738.1 YN9
JN387273.1 GDQY1VP80
JN387274.1 GDQY1VP100
EF112445.1 JXA1
EU236259.1 HPBEDV
GU168569.1 08SDWF
EU825724.1 GD
FJ393459.1 07BJ
KP771775.1 NVDC-CQ3-2012
EF112447.1 HEB1
EU200961.1 Jiangxi-3
FJ889129.1 CBB-1-F3
KP771747.1 NVDC-CQ1-2012
HQ843179.1 HLM-09
HQ843180.1 SD-09
EU144079.1 SY0608
EU200962.1 Henan-1
EU860249.1 NM1
FJ393456.1 07NM
FJ393458.1 07HEBTJ
JX317648.1 HV
KP771776.1 NVDC-CQ2-2012
FJ797690.1 HN-HW
HQ843178.1 HLJ-09
HQ843181.1 SX-09
FJ393457.1 07HEN
FJ950747.1 BJSD
GU169411.1 08HuN
JX512910.1 SRV07
EU109502.1 LN
JX878379.1 SDA2
JX878380.1 SDA3
MF689000.1 HeN1201
KJ002451.1 HeNan-A1
MF766473.1 HeN1502
EU825723.1 BJ
KP771779.1 NVDC-NM-2008
EU624117.1 XH-GD
JX192633.1 10GZ-GD
JX215551.1 11FS11-GD
JX215554.1 11FS12-GD
JX235370.1 11GZ-GD
KP771757.1 NVDC-BJ8-2012
KP771758.1 NVDC-BJ7-2012
KP771755.1 NVDC-CQ-2008
MF818049.1 SC/NJ 2016
HM853673.2 WUH3
GU461292.1 AH0701
KP771754.1 NVDC-HeB-2008
JX087437.1 SD16
GQ374441.1 GDQJ
KY761966.1 FZ16A
FJ394029.1 07QN
GQ359108.1 SD-CXA/2008
HQ315837.1 SY0909
FJ548854.1 JXA1 P10
JQ326271.1 WUH4
KU842720.1 Hanvet1.vn
KU950370.1 HENPDS-2
JX912249.1 GX1003
KP771738.1 NVDC-SD1-2014
KY488473.1 GDZQ
KY488474.1 HNHK2
KY498542.1 GDST
KY488475.1 HNHK1
KP179402.1 NT1
KP179403.1 NT2
KP179404.1 NT3
JQ955658.1 GX1002
KT022071.1 HNxa14
KP771752.1 HEB 20130008-14
KJ591659.1 HEB-2013
KP998478.1 FJZH
HQ401282.1 Shaanxi-2
KP162169.1 HB-XL
JX217036.1 11NZ-GD
JX235367.1 11XX-GD
KP771756.1 NVDC-BJ9-2012
KP771781.1 NVDC-HuNCS-2014
KP771740.1 NVDC-SXJC-2013
KP771780.1 NVDC-13SXJC-2014
KU950373.1 HENZK-1
JX177644.1 JL-04/12
JX235366.1 11SH1-GD
KP771768.1 NVDC-SD2-2012
KP771749.1 NVDC-HeB1-2011
KP771736.1 NVDC-shh01-2014
KP998477.1 FJCH
KT022072.1 HNyc13
GU232735.1 KP
KP771762.1 NVDC-BJ3-2012
JF748717.1 YD
KP771759.1 NVDC-BJ6-2012
KP771761.1 NVDC-BJ4-2012
KP771760.1 NVDC-BJ5-2012
KY488472.1 GDMM
KM261784.1 HB2014001
KP771750.1 NVDC-MD2-2013
KP771751.1 NVDC-MD1-2013
KP771743.1 NVDC-BJPG-2013
KP771741.1 NVDC-SDXX-2013
JX235365.1 11SH-GD
KP330232.1 HUN-2014
JQ715698.1 NVDC-JS2-2011
KP771742.1 NVDC-HBCZ-2013
JQ663556.1 10-10QN
GQ857656.1 SX-1
EU880431.2 GS2008
EU880433.2 GD2007
EU880437.2 HN2007
EU880434.2 SX2007
EU880435.2 YN2008
EF517962.1 HuN
FJ895329.1 SX2009
JF268672.1 09SC
JF268682.1 09HUB1
JF268683.1 09HUB2
GU168568.1 09HUB5
HM016159.1 ZP-1
JN256115.1 SD0901
JF268678.1 09SD
JF268679.1 09HEB
HM189676.1 HLJHL
JF268677.1 09DB1
JF268681.1 09DB2
JQ663554.1 10-10JL
FJ950746.1 BJPG
KY488478.1 GDQY
HM214915.1 GX09-32
EU864231.1 CG
GU454850.1 GDQY2
KY488471.1 GDGZ
KY488470.1 GDJM
KP771735.1 NVDC-SHH02-2014
JF268674.1 09HUN2
KX650082.1 RVB-581
KX766378.1 HN07-1
KT445876.1 HNP5
EU187484.1 WUH1
KP771753.1 HEB 20130008-13
JN836553.1 SCwhn09CD
GU168567.1 09HUB7
JF268676.1 09BJ
KP771744.1 NVDC-HeB2-2013
KP771745.1 NVDC-HeB1-2013
HM016158.1 JN-HS
HQ315835.1 BB0907
KM453699.1 BB0907-F44
KM453698.1 BB0907-s34
JF268680.1 09HEN2
JF268675.1 09JS
JF268684.1 09HEN1
JQ663553.1 10-10HEB-3
JQ663559.1 10-10GX-2
JQ663552.1 10-10HEB-2
JN626287.1 BH58/10
JQ663565.1 10-10LW5-1
JQ663564.1 10-LW3-7
JQ663566.1 10-LW6-6
JQ663557.1 10-LW1-13
JQ663563.1 10-LW2-6
JQ663568.1 10-LW8-1
JQ663567.1 10-LW7-1
KF735060.1 HP/Thailand/19500LL/2010
JQ663546.1 10-10FUJ-1
JQ663551.1 10-10HEB-1
JQ663562.1 10-10GX-5
JQ663543.1 10-10BJ-2
JQ663561.1 10-10GX-4
JQ309823.1 GX10-48
JQ663542.1 10-10BJ-3
JQ663544.1 10-10BJ-4
JQ663558.1 10-10GX-1
JQ309822.1 GX10-42
JQ663560.1 10-10GX-3
JQ663541.1 10-10BJ-1
JQ663545.1 10-10BJ-5
JQ663555.1 10-10SD
JQ663550.1 10-10FUJ-5
KP771765.1 NVDC-HeB2-2011
KP771767.1 NVDC-YN-2011
JX192635.1 10FS1-GD
JX192638.1 10SS-GD
JX215553.1 10HD-GD
JX192637.1 10SJ-GD
JX215552.1 10QY-GD
KP771770.1 NVDC-HuN-2011
JQ663548.1 10-10FUJ-3
JQ663549.1 10-10FUJ-4
JQ663540.1 10-10JX
JQ663547.1 10-10FUJ-2
JF796180.1 FS
KP771763.1 NVDC-BJ2-2012
KP771764.1 NVDC-BJ1-2012
JF748718.1 DC
JX192639.1 10ZQ-GD
JX317649.1 JX
KP771772.1 NVDC-HeB2-2012
KJ855518.1 Shanxi-6
KC527830.1 GD-2011
JX192636.1 10BY-GD
KF751237.1 BJ1102
JX192634.1 10FS-GD
KP771766.1 NVDC-GD-2011
KP771778.1 NVDC-BJ1-2011
KP771771.1 NVDC-HeN-2012
KP771739.1 NVDC-SC1-2014
KP771782.1 NVDC-R38-2014
KP771769.1 NVDC-SD1-2012
KP771746.1 NVDC-CQ1-2011
KP771774.1 NVDC-CQ3-2011
KP998479.1 FJOU
HM214914.1 GX09-29
KJ534542.1 Henan-A7
KJ534543.1 Henan-A8
KT804696.1 FJYR
KY488479.1 GDSG
MF766470.1 HeN1301
KR149645.1 JXja15
JF268673.1 09HUN1
EU678352.2 WUH2
KY488477.1 GDHZ
KU950375.1 HENZZ-8
KJ609516.1 MY-486
KJ819934.1 Henan-A12
KT351739.1 HLJA1
HM214913.1 GX09-16
KJ534540.1 Henan-A5
KJ534541.1 Henan-A6
KJ819936.1 Henan-A14
KU201579.1 QH-08
AY150312.1 PRRSV HB-1(sh)/2002
EU360130.1 HB-1/3.9
HQ233605.1 HB-1/3.9c
KF751238.1 LN1101
FJ536165.1 NB/04
KF287140.1 HK13
KF287132.1 HK1
KF287136.1 HK7
KF287134.1 HK4
GQ351601.1 BJ0706
GU269541.1 GD3
KF287139.1 HK12
EU864232.1 SHB
HQ315836.1 NT0801
KJ523894.1 NT0801 P10
KJ523895.1 NT0801 P30
KJ523896.1 NT0801 P50
KJ523897.1 NT0801 P80
JX880029.1 NJ-1106
KM000066.1 NMG2014
KJ819935.1 Henan-A13
KP771784.1 NVDC-SD4-2014
KJ002452.1 HeNan-A2
MF766472.1 HeN1501
KY373218.1 SXF105
KP771737.1 NVDC-SD6-2014
MF770574.1 17-ZJ-HZ
KT819203.1 SCwhn14DY
KJ019330.1 Henan-A3
KJ534539.1 Henan-A4
KP771773.1 NVDC-HeB1-2012
KM189443.1 SC2012
JX192632.1 10HN-GD
JF800911.1 ZCYZ
KY373217.1 SDZZ
KJ546412.1 HeNan-A9
KJ609517.1 MY-376
KY373216.1 AHBZ
KT180169.1 XF1129
KP771748.1 NVDC-BJ2-2011
KT358728.1 GZgy15-1
KT351740.1 HLJB1
JQ715697.1 NVDC-GD2-2011
KP998475.1 FJE1
KF678434.1 SH1211
KY373215.1 HiNZWQ
MF124329.1 GD1404
KC445138.1 HZ-31
KJ747052.1 YN-1
KP780881.1 14LY01-FJ
KU215417.1 15LY02-FJ
KP780882.1 14LY02-FJ
KU215416.1 15LY01-FJ
KP860911.1 FJW05
KY745901.1 GDYDZZZ
MF526896.1 GDQYQC2
MF766471.1 HeN1401
MF766474.1 HeN1601
AF325691.1 NVSL 97-7985 IA 1-4-2
JN654458.1 SDSU73
AY424271.1 JA142
AY545985.1 NVSL 97-7895
DQ988080.1 Ingelvac ATP
HV585606.1 JP 2010239973-A/1
KT257948.1 14-76
KT257950.1 14-79
KT257952.1 14-95
KT257953.1 14-96
KP704287.1 CVK3-6
KU131563.1 SD98-163 P83
KU131565.1 SD95-10 P83
AF494042.1 P129
AY032626.1 CH-1a
JX679179.1 HH08
EU807840.1 CH-1R
KJ541663.1 GZ106
EU880438.2 CH2002
EU880440.2 CH2003
EU880439.2 CH2004
AY262352.1 HB-2(sh)/2002
KF724407.1 XW019
EF536000.1 MN30100
KF724404.1 XW008
KU131558.1 MN05-68 P83
EF532805.1 Flagship Before
EF532808.1 FF3 Before
EF532809.1 FF4 After
KT207837.1 12-39404
KU131562.1 ND99-14 P83
EU262603.1 Em2007
MH324400.1 SCya17
MF196905.1 SCcd16
KY495780.1 JX/CH/2016
KY495781.1 SH/CH/2016
KT033733.1 QH-1(sh)/2008
KF724399.1 XW011
KF724403.1 XW007
KF724405.1 XW012
KF724406.1 XW014
HQ699067.1 NC16845
EF532813.1 Hawkeye4 Before
MF326989.1 IA/2014/ISU-2
EF536002.1 QUAL2 After
AB288356.1 EDRD-1
AB811785.1 EDRD-1
AB811789.1 Aomori10-5
AB811788.1 Yamagata10-7
AB811786.1 Nagasaki11-14
KF287133.1 HK2
KF287135.1 HK6
KF287137.1 HK9
KF287143.1 HK16
KF287138.1 HK11
KF287142.1 HK15
KP998401.1 47-2
KP998422.1 TD/TP
KP998418.1 HL
KP998419.1 M1
KP998427.1 TD-2
KP998409.1 HC120904-CHYL
KP998421.1 Q94-136
KP998423.1 Tsai
KP998431.1 MD001
KP998425.1 TD1
KP998412.1 71-1
KP998426.1 CH8V-J2
KP998406.1 HC120821-SH1
KP998407.1 HC120821-SH2
KP998414.1 660
KP998408.1 HC120821-LL
KP998404.1 338
KP998402.1 312
KP998413.1 310
KP998416.1 CH
KP998415.1 803
KP998410.1 JM
KP998403.1 1483
KP998430.1 HC120629
JN662424.1 GM2
JQ308798.1 QYYZ
JQ743666.1 QY2010
KU978619.1 GD-KP
KP998476.1 FJFS
DQ176019.1 MN184A
EF484031.1 pMN184
EF488739.1 MN184C
EF532804.1 Flagship After
EF532807.1 FF2 After
EF535999.1 MFF Before
EF532818.1 Lewis Before
EF532803.1 Biss Before
DQ176020.1 MN184B
EF532819.1 MFF After
EF532815.1 Hawkeye7 Before
LC008532.1 Jpn5-37
JN660150.1 NADC31
KF724400.1 XW010
KP283399.1 MN11B
KP283400.1 MN9B
KP283408.1 Minnesota9A
KT257975.1 ISU28
KT257992.1 ISU73
KT258008.1 SDSU26
KT258006.1 SDSU58
KT258007.1 SDSU62
KT257987.1 ISU68
KF724412.1 XW006
KP283407.1 Minnesota11A
KP283405.1 Minnesota15
KP283406.1 Minnesota14
KT257959.1 ISU01
KT257963.1 ISU05
KT257964.1 ISU06
KT257962.1 ISU04
KT257965.1 ISU07
KP283415.1 Iowa12
KT257978.1 ISU32
KT257970.1 ISU22
KT257973.1 ISU25
KT257972.1 ISU24
KT257971.1 ISU23
KT257974.1 ISU27
KT257983.1 ISU47
KP283413.1 Minnesota2
EF532810.1 Hawkeye2 After
EF532811.1 Hawkeye2 Before
KR534894.1 OH155-2015
KT257967.1 ISU17
KT257968.1 ISU18
MF326985.1 IA/2014/NADC34
MF326986.1 IA/2015/NADC35
MF326995.1 IA/2014/ISU-8
MF326997.1 IA/2015/ISU-10
MF327001.1 IA/2015/ISU-14
MF326987.1 IA/2015/NADC36
KT257976.1 ISU29
MF326996.1 IA/2015/ISU-9
KX192112.1 NCV-13
KX192116.1 NCV-23
KX192118.1 NCV-25
KX192117.1 NCV-24
KX192119.1 NCV-26
KX192113.1 NCV-16
KX192114.1 NCV-17
KX192115.1 NCV-21
MF326994.1 OH/2014/ISU-7
MF327000.1 IA/2015/ISU-13
KT257966.1 ISU10
MF326990.1 NC/2014/ISU-3
MF326991.1 NC/2014/ISU-4
MF326998.1 NC/2015/ISU-11
MF326999.1 NC/2015/ISU-12
MF326992.1 IN/2014/ISU-5
MF526964.1 USA/IN Purdue/1490-LN/2017
MG860516.1 LNWK96
MG913987.1 LNWK130
MF526965.1 USA/IN Purdue/14067/2017
KT257990.1 ISU71
KT257991.1 ISU72
KT257977.1 ISU30
JN654459.1 NADC30
KF724408.1 XW018
KP860909.1 FJZ03
KY373214.1 JSWA
KP860910.1 FJY04
KU950372.1 HENXX-1
KP861625.1 CHsx1401
KU523366.1 WUH5
KU523367.1 WUH6
KT945017.1 HNjz15
KJ143621.1 HENAN-HEB
KU950371.1 HENXC-4
KF611905.1 HENAN-XINX
MF375260.1 SD-A19
KY412887.1 FJL15
KY412888.1 FJM4
KX169191.1 FJ1402
KF632717.1 XW001
KF724409.1 XW015
KF724410.1 XW016
KF724411.1 XW017
KP283410.1 Minnesota5
KP283402.1 Minnesota17B
KP283403.1 Minnesota17A
KP283404.1 Minnesota16
KF724397.1 XW004
KF724402.1 XW009
KF724398.1 XW005
KF724401.1 XW003
KP283411.1 Minnesota4
KP283401.1 MN6
KP283409.1 Minnesota7
KT257986.1 ISU67
KP283416.1 Illinois8
KR534893.1 OH28372-2013
KT257979.1 ISU36
KT257980.1 ISU37
KT257981.1 ISU39
KT257982.1 ISU40
MF326993.1OH/2014/ISU-6
KP283412.1 Minnesota3
KP283414.1 Minnesota1
MF326988.1 IA/2013/ISU-1
KT581982.1 MN414
KT257954.1 21675
KT257955.1 101416
KT257958.1 109560
KT257984.1 ISU49
MH068878.1 SD17-38
KT945018.1 HNyc15
MG011719.1 FJDJQ-2017
KU950374.1 HENZMD-9
MF375261.1 SC-d
MF196906.1 SCnj16
KX766379.1 HNhx
MG914067.1 SCcd17
KR706343.1 JL580
MH078490.1 SCN17
KT257993.1 ISU78
KT258001.1 ISU94
KT258003.1 ISU97
KT258004.1 ISU95
KT258002.1 ISU96
KT257994.1 ISU81
KT257997.1 ISU86
KT257998.1 ISU87
KT257995.1 ISU82
MG011718.1 FJLIUY-2017
KT257956.1 103837
KT257999.1 ISU90
KT258000.1 ISU91
KT258009.1 SDSU47
KU131557.1 SD11-21 P83
KU131566.1 SD11-21 P84
JX138233.1 CP07-626-2
KF555451.1 KNU-12-KJ4
KF555450.1 CA-2
JX138234.1 e417-2
JX138236.1 A4699
KM514315.1 PRRSV-2 Hungary 102 2012

## Sheet: Supplimentary Table 3
	Supplementary Table 3. Amino acid sequences of the GP2a fragment of the MARC-145 adapted strains
	Strain	Position																				GenBank accession number; Information or references
		81	82	83	84	85	86	87	88	89	90	91	92	93	94	95	96	97	98	99	100
	Lelystad	P	D	V	P	Q	F	A	V	K	H	P	L	G	M	F	W	H	M	R	V	M96262.2
	ESP-1991-Olot91	.	.	.	.	.	.	.	F	.	.	.	.	.	I	L	.	.	.	.	.	KC862570.1 Olot91 isolate (KF203132.1) adapted on MARC-145
	GZ11-G1	.	.	.	.	.	.	.	F	.	.	.	.	.	I	L	.	.	.	.	.	KF001144.1; Isolate evolved from the vaccine strain
	SD01-08	.	.	.	.	.	.	.	F	.	.	.	.	.	I	L	.	.	.	.	.	DQ489311.1; Cell culture adapted viruses (Fang et al.,2006)
	CReSA228	.	.	.	.	.	.	.	F	.	.	.	.	.	I	L	.	.	.	.	.	KX249755.1; No information available
	Amervac PRRS	.	.	.	.	.	.	.	F	.	.	.	.	.	I	L	.	.	.	.	.	GU067771.1; Vaccine strain
	08VA passage 52	.	.	.	.	.	.	.	F	.	.	.	.	.	I	L	.	.	.	.	.	This study
	Lena passage 52	.	.	I	.	.	.	.	F	.	.	.	.	.	I	L	.	.	.	.	.	This study; Wild type reference: F802085
	08V156 passage 23	.	.	.	.	.	.	.	F	.	.	.	.	.	.	.	.	.	E	.	.	This study
	13V091 passage 73	.	.	.	.	.	.	.	F	.	.	.	.	.	.	.	.	.	.	.	.	This study; Wild type reference: KT159248
	MLV-DV(Porcilis)	.	.	.	.	.	.	.	F	.	.	.	.	.	.	L	.	.	.	.	.	KJ127878.1; Vaccine strain
	94881 (PRRSVFlex)		.	.	.	.	.	.	.	.	.	.	.	.	I	L	.	.	.	.	.	KT988004.1; Vaccine strain

## Sheet: Supplimentary Table 4
Supplementary table 4. Summary of the GP2a phenotype for type 1(n=65) and type 2 (n=623) PRRSV strains available in GenBank
	Type 2 PRRSV(n=638)	GP2a phenotype	No. of strains	Percentage (%)			Type 1 PRRSV (n=65)	GP2a phenotype	No. of strains	Percentage (%)
	WT	V-M-F	19	2.97806			WT	V-M-F	19	27.5362
	Mut88	T-M-F	103	16.1442			Mut88	I-M-F	8	11.5942
		F-M-F	1	0.15674				L-M-F	2	2.89855
		S-M-F	3	0.470219				T-M-F	2	2.89855
		M-M-F	1	0.15674				F-M-F	27	39.1304
		I-M-F	48	7.52351			Mut94	V-I-F	0	0
		G-M-F	6	0.940439			Mut95	V-M-L	1	1.44928
		A-M-F	1	0.15674			Mut8894	F-I-F	0	0
	Mut94	V-I-F	0	0			Mut8895	L-M-L	1	1.44928
		V-V-F	2	0.31348				F-M-L	5	7.24638
	Mut95	V-M-L	9	1.41066			Mut9495	V-I-L	0	0
	Mut8894	T-L-F	5	0.783699			Mut889495	F-I-L	0	0
		T-I-F	1	0.15674					65
		F-I-F	0	0
	Mut8895	T-M-L	72	11.2853
		I-M-L	4	0.626959
		L-M-L	1	0.15674
		A-M-L	1	0.15674
		M-M-L	1	0.15674
		I-M-V	1	0.15674
		M-M-S	1	0.15674
		T-M-V	2	0.31348
		T-M-S	1	0.15674
		T-M-T	1	0.15674
		T-M-I	4	0.626959
		I-M-S	1	0.15674
		F-M-L	2	0.31348
	Mut9495	V-V-L	291	45.6113
		V-I-L	1	0.15674
	Mut889495	F-I-L	0	0
		T-I-T	1	0.15674
		T-I-I	7	1.09718
		T-L-L	5	0.783699
		T-I-L	10	1.5674
		T-V-L	2	0.31348
		A-V-L	3	0.470219
		A-I-T	1	0.15674
		A-I-I	2	0.31348
		I-V-S	1	0.15674
		I-V-L	6	0.940439
		I-I-L	1	0.15674
		G-V-L	1	0.15674
			623
